# Supplementary material for: Global trends in inappropriate use of antibiotics, 2000–2021: scoping review and prevalence estimates
Source: BMJ Public Health. 2025 May 27;3(1):e002411. doi: 10.1136/bmjph-2024-002411 (PMC12121568; doi:10.1136/bmjph-2024-002411)
Supplement: online supplemental file 2 [file bmjph-3-1-s002.csv]

DOI	PubDate	ISO3	City	StudyLoc	Method	SampleSize	SubPop	DrugClass	Drug	EstMisuse	Confidence	Phi	Epsilon	Misuse_Type	Approximation	Intervention	Intervention_Type	Notes	Word	Extractor
﻿10.1016/s0277-9536(99)00380-9	2000	IND	Kerala State	NA	Patient_Interview	405	NA	NA	NA	18	14.3-21.7	0.219512195	82	Non-prescribed	0	NA	NA		Self-medication	KT
10.1007/BF02868029	2000	BRA	NA	NA	Patient_Interview	4932				27.4				Duration					Non-aherence	RM
10.1016/s0277-9536(99)00304-4	2000	CHN	Hefei City	NA	Patient_Interview	1459	Paediatric			59.4				Non-prescribed					Self-medication	RM
10.1053/jinf.2000.0689	2000	ESP	NA	Hospital	Clinical_Audit	2869	Respiratory			40.5	35.4-45.5			Selection					Inappropriate	RM
10.1093/jac/46.3.501	2000	FRA	Créteol/Paris	Hospital	Clinical_Audit	61			VAN	7				Selection					Inappropriate	RM
10.1093/jac/46.3.501	2000	FRA	Créteol/Paris	Hospital	Clinical_Audit	40			CIP	62				Selection					Inappropriate	RM
10.1093/jac/46.3.501	2000	FRA	Créteol/Paris	Hospital	Clinical_Audit	40			PIT	30				Selection					Inappropriate	RM
10.1093/jac/46.3.501	2000	FRA	Créteol/Paris	Hospital	Clinical_Audit	44			IPM	40				Selection					Inappropriate	RM
10.1053/jhin.2000.0835	2000	ESP		Hospital	Clinical_Audit	459				26.6				Selection					Inappropriate	RM
10.1053/jhin.2000.0835	2000	ESP		Hospital	Clinical_Audit	459				20.2				Dose					Inappropriate	RM
10.1053/jhin.2000.0835	2000	ESP		Hospital	Clinical_Audit	459				18.3				Duration					Inappropriate	RM
10.1053/jhin.2000.0835	2000	ESP		Hospital	Clinical_Audit	459				11.7				Indication					Inappropriate	RM
﻿10.1053/ajem.2001.20035	2001	USA	New Jersey	Hospital	Patient_Interview	1363	NA	NA	NA	22		0.282051282	78	Indication	0	NA	NA		Self-prescribing	KT
﻿10.1053/ajem.2001.20035	2001	USA	New Jersey	Hospital	Patient_Interview	1363	NA	NA	NA	17		0.204819277	83	Other	0	NA	NA	Uses leftover antibiotics	Self-prescribing	KT
﻿10.1086/320888	2001	GRC	Ioannina	Pharmacy	Direct_Observation	98	Respiratory	NA	NA	77.8		3.504504505	22.2	Non-prescribed	0	NA	NA		Inappropriate	KT
10.1007/s001340000640	2001	FRA		Hospital	Clinical_Audit	111	ICU			51.5				Selection					Inappropriate	RM
10.1155/2001/250697	2001	CAN		Hospital	Patient_Interview	41	Paediatric			18				Overall					Unnecessary	RM
10.1155/2001/250697	2001	CAN		Hospital	Patient_Interview	21	Paediatric			52				Non-compliance						RM
10.1086/321844	2001	GBR		NA	Patient_Interview	600				10				Duration					Misuse	RM
10.1086/321844	2001	FRA		NA	Patient_Interview	600				18				Duration					Misuse	RM
10.1086/321844	2001	BEL		NA	Patient_Interview	600				18				Duration					Misuse	RM
10.1086/321844	2001	TUR		NA	Patient_Interview	600				30				Duration					Misuse	RM
10.1086/321844	2001	ITA		NA	Patient_Interview	600				35				Duration					Misuse	RM
10.1086/321844	2001	MAR		NA	Patient_Interview	600				38				Duration					Misuse	RM
10.1086/321844	2001	COL		NA	Patient_Interview	600				41				Duration					Misuse	RM
10.1086/321844	2001	SPA		NA	Patient_Interview	600				45				Duration					Misuse	RM
10.1086/321844	2001	THA		NA	Patient_Interview	600				47				Duration					Misuse	RM
10.1086/321844	2001	THA		NA	Employee_Interview	513				16.3				Selection					Inappropriate	RM
10.1086/321844	2001	THA		NA	Employee_Interview	513				13.2				Duration					Inappropriate	RM
﻿10.1053/jhin.2001.1149	2002	SAU	Southwest Saudi Arabia	Hospital	Clinical_Audit	3265	NA	NA	NA	71.5		2.50877193	28.5	Overall	0	NA	NA		Misuse	KT
﻿10.1111/j.1553-2712.2002.tb01162.x	2002	USA	New Jersey	Outpatient	Patient_Interview	424	Pediatric	NA	NA	12.1	(9 - 15)	0.137656428	87.9	Non-prescribed	0	NA	NA		Misuse	KT
﻿10.1111/j.1553-2712.2002.tb01162.x	2002	USA	Connecticut	Outpatient	Patient_Interview	377	Pediatric	NA	NA	4	(2 - 7)	0.041666667	96	Non-prescribed	0	NA	NA		Misuse	KT
﻿10.1001/archpedi.156.6.621	2002	USA	Mid Atlantic region	Hospital	Employee_Interview	383	Respiratory	NA	NA	21.4		0.272264631	78.6	Indication	0	NA	NA		Inappropriate	KT
﻿10.1001/archpedi.156.6.621	2002	USA	Mid Atlantic region	Hospital	Employee_Interview	384	Respiratory	NA	NA	47.9		0.919385797	52.1	Indication	0	NA	NA		Inappropriate	KT
﻿10.1001/archpedi.156.6.621	2002	USA	Mid Atlantic region	Hospital	Employee_Interview	387	Respiratory	NA	NA	16.8		0.201923077	83.2	Indication	0	NA	NA		Inappropriate	KT
10.1034/j.1600-0463.2002.110204.x	2002	SAU	Abha	Hospital	Clinical_Audit	801	Maternity			57.2				Indication					Misuse	RM
10.1001/archinte.162.5.600	2002	CAN	Toronto	Outpatient	Clinical_Audit	186	OBGYN			41.1				Indication					Unnecessary	RM
10.1016/s0277-9536(01)00155-1	2002	VNM	Nghe An, Thanh Hoa, Dong
Thap and Can Tho Provinces"	NA	Patient_Interview	138				55.1				Non-prescribed					Self-medication	RM
10.1023/a:1016122202439	2002	FRA	Comte region	Hospital	Clinical_Audit		Surgery			16.7				Indication					Inappropriate	RM
10.1023/a:1016122202439	2002	FRA	Comte region	Hospital	Clinical_Audit		Surgery			50.3				Selection					Inappropriate	RM
10.1023/a:1016122202439	2002	FRA	Comte region	Hospital	Clinical_Audit		Surgery			24.9				Other				Timing	Inappropriate	RM
10.1023/a:1016122202439	2002	FRA	Comte region	Hospital	Clinical_Audit		Surgery			28.3				Duration					Inappropriate	RM
PMID: ﻿12971533	2003	THA	Bangkok	Hospital	Clinical_Audit	430	NA	CEP	CAZ	9.1		0.100110011	90.9	Overall	0	NA	NA		Misuse	KT
PMID: ﻿12971533	2003	THA	Bangkok	Hospital	Clinical_Audit	430	NA	CAR	IPM	3.5		0.03626943	96.5	Overall	0	NA	NA		Misuse	KT
PMID: ﻿12971533	2003	THA	Bangkok	Hospital	Clinical_Audit	430	NA	CAR	MEM	4.4		0.046025105	95.6	Overall	0	NA	NA		Misuse	KT
PMID: ﻿12971533	2003	THA	Bangkok	Hospital	Clinical_Audit	430	NA	GLY	VAN	3.7		0.038421599	96.3	Overall	0	NA	NA		Misuse	KT
PMID: ﻿12971533	2003	THA	Bangkok	Hospital	Clinical_Audit	430	NA	CEP	SFP	2.1		0.02145046	97.9	Overall	0	NA	NA		Misuse	KT
PMID: ﻿12971533	2003	THA	Bangkok	Hospital	Clinical_Audit	430	NA	QUI	CIP	1.2		0.012145749	98.8	Overall	0	NA	NA		Misuse	KT
PMID: ﻿12971533	2003	THA	Bangkok	Hospital	Clinical_Audit	430	NA	CEP	FEP	0.5		0.005025126	99.5	Overall	0	NA	NA		Misuse	KT
PMID: ﻿12971533	2003	THA	Bangkok	Hospital	Clinical_Audit	430	NA	AMI	NET	0.5		0.005025126	99.5	Overall	0	NA	NA		Misuse	KT
PMID: ﻿12971533	2003	THA	Bangkok	Hospital	Clinical_Audit	430	NA	MAC	CLR	0.2		0.002004008	99.8	Overall	0	NA	NA		Misuse	KT
﻿10.5694/j.1326-5377.2003.tb05163.x	2003	AUS	Melbourne	Hospital	Clinical_Audit	183	Pediatric	NA	NA	40.7		0.686340641	59.3	Selection	0	Pre	Guideline_Reminders		Inappropriate	KT
﻿10.5694/j.1326-5377.2003.tb05163.x	2003	AUS	Melbourne	Hospital	Clinical_Audit	150	Pediatric	NA	NA	17.4		0.210653753	82.6	Selection	0	Post	Guideline_Reminders		Inappropriate	KT
﻿10.5694/j.1326-5377.2003.tb05163.x	2003	AUS	Melbourne	Hospital	Clinical_Audit	109	Pediatric	NA	NA	58.7		1.421307506	41.3	Dose	0	Pre	Guideline_Reminders		Inappropriate	KT
﻿10.5694/j.1326-5377.2003.tb05163.x	2003	AUS	Melbourne	Hospital	Clinical_Audit	99	Pediatric	NA	NA	26.3		0.356852103	73.7	Dose	0	Post	Guideline_Reminders		Inappropriate	KT
10.1016/s0924-8579(02)00272-8	2003	TUR	Ege	University	Employee_Interview	602				45.8				Non-prescribed					Self-medication	RM
10.1093/ofid/ofac302	2003	USA	Upper Midwest	Primary_care	Clinical_Audit	49463	Ambulatory			42.2				Overall					Unnecessary	RM
10.1001/archinte.163.5.601	2003	USA		Hospital	Patient_Interview	100	ED	QUI		81				Indication					Inappropriate	RM
10.1016/s0924-8579(02)00392-8	2003	TUR		Hospital	Clinical_Audit	281				35.8				Overall					Irrational; inappropriate	RM
10.1001/archinte.163.8.972	2003	USA	Cleveland, Ohio	Hospital	Clinical_Audit	129				26.3				Overall				Number of patients with unnecessary antimicrobials (not the therapy days or regimens which are also reported)	Unnecessary	RM
10.1046/j.1469-0691.2003.00577.x	2003	GBR	Aberdeen	Hospital	Clinical_Audit	65				49				Selection					Overuse	RM
10.1046/j.1469-0691.2003.00656.x	2003	SPA	Valencia	Hospital	Clinical_Audit	166	ICU			23.5				Other					Inadequate;inappropriate	RM
10.1007/s00228-003-0669-0	2003	ITA			Clinical_Audit	67761	Respiratory			39				Selection					Inappropriate	RM
10.1016/j.amjmed.2003.07.005	2003	USA		Hospital	Clinical_Audit	468				23				Selection					Inappropriate	RM
﻿10.1186/1471-2296-5-28	2004	TTO	NA	NA	Patient_Interview	406	NA	NA	NA	25.1		0.335113485	74.9	Non-prescribed	0	NA	NA		Misuse; overuse; inappropriate	KT
﻿10.1186/1471-2296-5-28	2004	TTO	NA	NA	Patient_Interview	400	NA	NA	NA	24.5		0.324503311	75.5	Other	0	NA	NA	Uses leftover antibiotics	Misuse; overuse; inappropriate	KT
﻿10.1186/1471-2296-5-28	2004	TTO	NA	NA	Patient_Interview	356	NA	NA	NA	32.3		0.477104874	67.7	Overall	0	NA	NA		Misuse; overuse; inappropriate	KT
﻿15517500 (PMID)	2004	CHE	NA	Hospital	Clinical_Audit	128	NA	NA	NA	13		0.149425287	87	Indication	0	NA	NA		Misuse; inappropriate	KT
﻿15517500 (PMID)	2004	CHE	NA	Hospital	Clinical_Audit	128	NA	NA	NA	10		0.111111111	90	Duration	0	NA	NA		Misuse; inappropriate	KT
﻿15517500 (PMID)	2004	CHE	NA	Hospital	Clinical_Audit	128	NA	NA	NA	17		0.204819277	83	Selection	0	NA	NA		Misuse; inappropriate	KT
﻿15517500 (PMID)	2004	CHE	NA	Hospital	Clinical_Audit	128	NA	NA	NA	3		0.030927835	97	Route	0	NA	NA		Misuse; inappropriate	KT
﻿15517500 (PMID)	2004	CHE	NA	Hospital	Clinical_Audit	128	NA	NA	NA	3		0.030927835	97	Dosage	0	NA	NA		Misuse; inappropriate	KT
﻿15517500 (PMID)	2004	CHE	NA	Hospital	Clinical_Audit	128	NA	NA	NA	46.9		0.883239171	53.1	Overall	0	NA	NA		Misuse; inappropriate	KT
10.1016/s0277-9536(03)00231-4	2004	KOR			Employee_Interview	409				43.8				Indication				On parent request, would prescribe antibiotics even if they think unnecessary	Over-prescription; inappropriate	RM
10.1097/00130535-200403001-00006	2004	USA	Olmsted County, Minnesota		Clinical_Audit	192				14				Dosage				Women over 65 with UTIs formed the cohort	Excessive	RM
10.1111/j.1365-2710.2004.00553.x	2004	CAN	Alberta	Hospital	Clinical_Audit	3111	Outpatient			25.14				Selection					Inappropriate	RM
10.1016/j.jhin.2004.07.026	2005	TUR	Ankara	Hospital	Clinical_Audit					47.3									Inappropriate	RM
10.1016/j.jhin.2004.07.026	2005	TUR	Ankara	Hospital	Clinical_Audit	368				14.1				Indication				Given despite no evidence of infection	Inappropriate	RM
10.1016/j.jhin.2004.07.026	2005	TUR	Ankara	Hospital	Clinical_Audit	352	Surgical ICU			51.4				Overall					Inappropriate	RM
10.1016/j.jhin.2004.07.026	2005	TUR	Ankara	Hospital	Clinical_Audit	88	Medical ICU			30.7				Overall					Inappropriate	RM
10.1016/j.jhin.2004.07.026	2005	TUR	Ankara	Hospital	Clinical_Audit	352				38.4				Other					Unnecessary	RM
10.1016/j.jhin.2004.07.026	2005	TUR	Ankara	Hospital	Clinical_Audit	88				19.3				Other					Unnecessary	RM
10.1016/j.jhin.2004.07.026	2005	TUR	Ankara	Hospital	Clinical_Audit					80				Overall				Prophylaxic	Inappropriate	RM
10.1016/j.jhin.2004.07.026	2005	TUR	Ankara	Hospital	Clinical_Audit					28.6				Overall				Therapeutic	Inappropriate	RM
PMID: 15726679	2005	HRV	Zagreb	Home	Patient_Interview	114				37				Non-prescribed				Misuse amongst those who had antibiotics at home	Self-medication	RM
﻿10.1590/s1413-86702005000400004	2005	BRA	Santa Catarina	Pharmacy	Direct_Observation	107	NA	SUL	SXT	4.7		0.049317943	95.3	Non-prescribed	0	NA	NA		Inappropriate	KT
﻿10.1590/s1413-86702005000400004	2005	BRA	Santa Catarina	Pharmacy	Direct_Observation	107	NA	CEP	CLX	1.9		0.019367992	98.1	Non-prescribed	0	NA	NA		Inappropriate	KT
﻿10.1590/s1413-86702005000400004	2005	BRA	Santa Catarina	Pharmacy	Direct_Observation	107	NA	MAC	ERY	1.9		0.019367992	98.1	Non-prescribed	0	NA	NA		Inappropriate	KT
﻿10.1590/s1413-86702005000400004	2005	BRA	Santa Catarina	Pharmacy	Direct_Observation	107	NA	PEN	AMP	0.9		0.009081736	99.1	Non-prescribed	0	NA	NA		Inappropriate	KT
10.1007/s10156-004-0365-8	2005	KOR	Daegu	Hospital	Clinical_Audit	186				73.7				Overall				Therapeutic	Inappropriate	RM
10.1007/s10156-004-0365-8	2005	KOR	Daegu	Hospital	Clinical_Audit	153				100				Overall				Prophylaxic	Inappropriate	RM
10.1007/s10156-004-0365-8	2005	KOR	Daegu	Hospital	Clinical_Audit	54	Medical			83.3				Overall					Inappropriate	RM
10.1007/s10156-004-0365-8	2005	KOR	Daegu	Hospital	Clinical_Audit	285	Surgical			86				Overall					Inappropriate	RM
10.1007/s10156-004-0365-8	2005	KOR	Daegu	Hospital	Clinical_Audit	38		GLY		18.4				Duration				Therapeutic	Inappropriate	RM
10.1007/s10156-004-0365-8	2005	KOR	Daegu	Hospital	Clinical_Audit	38		GLY		5.3				Dosage				Therapeutic	Inappropriate	RM
10.1007/s10156-004-0365-8	2005	KOR	Daegu	Hospital	Clinical_Audit	38		GLY		31.6				Selection				Therapeutic	Inappropriate	RM
10.1007/s10156-004-0365-8	2005	KOR	Daegu	Hospital	Clinical_Audit	38		GLY		34.1				Indication				Therapeutic	Inappropriate	RM
10.1007/s10156-004-0365-8	2005	KOR	Daegu	Hospital	Clinical_Audit	10		CAR		30				Duration				Therapeutic	Inappropriate	RM
10.1007/s10156-004-0365-8	2005	KOR	Daegu	Hospital	Clinical_Audit	10		CAR		20				Dosage				Therapeutic	Inappropriate	RM
10.1007/s10156-004-0365-8	2005	KOR	Daegu	Hospital	Clinical_Audit	10		CAR		20				Selection				Therapeutic	Inappropriate	RM
10.1007/s10156-004-0365-8	2005	KOR	Daegu	Hospital	Clinical_Audit	10		CAR		40				Indication				Therapeutic	Inappropriate	RM
10.1007/s10156-004-0365-8	2005	KOR	Daegu	Hospital	Clinical_Audit	49		CEP		12.2				Duration				Therapeutic	Inappropriate	RM
10.1007/s10156-004-0365-8	2005	KOR	Daegu	Hospital	Clinical_Audit	49		CEP		0				Dosage				Therapeutic	Inappropriate	RM
10.1007/s10156-004-0365-8	2005	KOR	Daegu	Hospital	Clinical_Audit	49		CEP		24.4				Selection				Therapeutic	Inappropriate	RM
10.1007/s10156-004-0365-8	2005	KOR	Daegu	Hospital	Clinical_Audit	49		CEP		55.1				Indication				Therapeutic	Inappropriate	RM
10.1007/s10156-004-0365-8	2005	KOR	Daegu	Hospital	Clinical_Audit	89		AMI		11.2				Duration				Therapeutic	Inappropriate	RM
10.1007/s10156-004-0365-8	2005	KOR	Daegu	Hospital	Clinical_Audit	89		AMI		4.5				Dosage				Therapeutic	Inappropriate	RM
10.1007/s10156-004-0365-8	2005	KOR	Daegu	Hospital	Clinical_Audit	89		AMI		33.7				Selection				Therapeutic	Inappropriate	RM
10.1007/s10156-004-0365-8	2005	KOR	Daegu	Hospital	Clinical_Audit	89		AMI		60.7				Indication				Therapeutic	Inappropriate	RM
10.1093/intqhc/mzi020	2005	BWA		Primary_care	Direct_Observation	76				74				Overall					Inappropriate	RM
10.1093/eurpub/cki080	2005	SPA	Catalonia	Primary_care	Direct_Observation	2437				27.9	26.1-29.7			Indication				Overuse - prescribed when not needed	Inappropriate; unnecessary	RM
10.1093/eurpub/cki080	2005	SPA	Catalonia	Primary_care	Direct_Observation	2421				3.8	3.0-4.6			Indication				Underuse - not prescribed when needed	Inappropriate	RM
10.1093/eurpub/cki080	2005	SPA	Catalonia	Primary_care	Direct_Observation	2450				12	10.7-13.3			Selection					Inappropriate	RM
10.1016/j.jinf.2004.12.001	2005	TUR		University	Patient_Interview	673				44.1				Non-prescribed				Start antibiotics by yourself	Irrational	RM
PMID: 16124943	2005	SDN	Khartoum	Home	Patient_Interview	1750		AMX	PEN	23.1	21.2-25.2			Non-prescribed					Self-medication	RM
PMID: 16124943	2005	SDN	Khartoum	Home	Patient_Interview	1750		TET	TET	8.7	7.4-10.1			Non-prescribed					Self-medication	RM
PMID: 16124943	2005	SDN	Khartoum	Home	Patient_Interview	1750		CIP	QUI	6.9	5.8-8.2			Non-prescribed					Self-medication	RM
PMID: 16124943	2005	SDN	Khartoum	Home	Patient_Interview	1750		DOX	TET	6.1	5.1-7.4			Non-prescribed					Self-medication	RM
PMID: 16124943	2005	SDN	Khartoum	Home	Patient_Interview	1750		ERY	MAC	3.3	2.5-4.3			Non-prescribed					Self-medication	RM
10.1111/j.1365-2125.2005.02443.x	2005	NLD			Clinical_Audit	163	Gastrointestinal			16				Selection					Inappropriate	RM
10.1186/1741-7015-3-16	2005	NOR		Home	Patient_Interview	396				53				Non-prescribed		T1			Self-prescribing	RM
10.1186/1741-7015-3-16	2005	NOR		Home	Patient_Interview	421				71				Non-prescribed		T2			Self-prescribing	RM
10.1186/1741-7015-3-16	2005	NOR		Home	Patient_Interview	387				80.6				Non-prescribed		T3			Self-prescribing	RM
10.1111/j.1651-2227.2005.tb01854.x	2005	SPA	Tenerife		Clinical_Audit	606				24.1				Indication					Overuse; incorrect	RM
10.1111/j.1651-2227.2005.tb01854.x	2005	SPA	Barcelona		Clinical_Audit	466				26.7				Indication					Overuse; incorrect	RM
10.1111/j.1651-2227.2005.tb01854.x	2005	SPA	Valencia		Clinical_Audit	375				29.9				Indication					Overuse; incorrect	RM
10.1111/j.1651-2227.2005.tb01854.x	2005	FRA	Toulouse		Clinical_Audit	554				41.5				Indication					Overuse; incorrect	RM
10.1111/j.1651-2227.2005.tb01854.x	2005	BGR	Sofia		Clinical_Audit	1063				46				Indication					Overuse; incorrect	RM
10.1111/j.1651-2227.2005.tb01854.x	2005	RUS	Smolensk		Clinical_Audit	1104				60.2				Indication					Overuse; incorrect	RM
10.1111/j.1651-2227.2005.tb01854.x	2005	SVK	Bratislava		Clinical_Audit	933				67.4				Indication					Overuse; incorrect	RM
10.1007/s00228-005-0089-4	2006	SDN	Khartoum	NA	Clinical_Audit	600	NA	NA	NA	51.3		1.05338809	48.7	Overall	0	Pre	Education		Inappropriate	KT
10.1007/s00228-005-0089-4	2006	SDN	Khartoum	NA	Clinical_Audit	600	NA	NA	NA	38.6		0.628664495	61.4	Overall	0	Post	Education		Inappropriate	KT
10.1007/s00228-005-0089-4	2006	SDN	Khartoum	NA	Clinical_Audit	600	NA	NA	NA	33.8		0.510574018	66.2	Overall	0	Post	Education		Inappropriate	KT
﻿10.1097/01.AOG.0000226847.30424.09	2006	USA	New York	Hospital	Clinical_Audit	50	OBGYN	NA	NA	88		7.333333333	12	Indication	0	NA	NA		Inappropriate	KT
﻿16599382 (PMID)	2006	USA	Honolulu	NA	Patient_Interview	454	Respiratory	NA	NA	47.8		0.915708812	52.2	Indication	0	NA	NA		Inappropriate	KT
10.1007/s10096-006-0096-0	2006	USA	Detroit	Hospital	Clinical_Audit	174	Inpatient			34.4				Selection				MRSA bacteriaemia	Inappropriate	RM
10.1017/S0266462306051063	2006	SPA		Hospital	Clinical_Audit	376				13.6				Selection					Inappropriate	RM
PMID: 16572235	2006	MYS			Patient_Interview	421				26				Duration					Unnecessary	RM
10.1086/503348	2006	THA	Pratumthani	Hospital	Clinical_Audit	319				24.8				Overall					Inappropriate	RM
10.1086/503348	2006	THA	Pratumthani	Hospital	Clinical_Audit	85	Medicine			8.3				Indication				No evidence of infection	Inappropriate	RM
10.1086/503348	2006	THA	Pratumthani	Hospital	Clinical_Audit	96	Surgery			6.3				Indication				No evidence of infection	Inappropriate	RM
10.1086/503348	2006	THA	Pratumthani	Hospital	Clinical_Audit	65	OBGYN			13.8				Indication				No evidence of infection	Inappropriate	RM
10.1086/503348	2006	THA	Pratumthani	Hospital	Clinical_Audit	73	Other			10.9				Indication				No evidence of infection	Inappropriate	RM
10.1086/503348	2006	THA	Pratumthani	Hospital	Clinical_Audit	85	Medicine			8.2				Selection				Narrow spectrum still available/resistant microorganisms/redundant spectrum/failure to cover likely microorganisms	Inappropriate	RM
10.1086/503348	2006	THA	Pratumthani	Hospital	Clinical_Audit	96	Surgery			14.5				Selection				Narrow spectrum still available/resistant microorganisms/redundant spectrum/failure to cover likely microorganisms	Inappropriate	RM
10.1086/503348	2006	THA	Pratumthani	Hospital	Clinical_Audit	65	OBGYN			15.3				Selection				Narrow spectrum still available/resistant microorganisms/redundant spectrum/failure to cover likely microorganisms	Inappropriate	RM
10.1086/503348	2006	THA	Pratumthani	Hospital	Clinical_Audit	73	Other			1.4				Selection				Narrow spectrum still available/resistant microorganisms/redundant spectrum/failure to cover likely microorganisms	Inappropriate	RM
10.1086/503348	2006	THA	Pratumthani	Hospital	Clinical_Audit	85	Medicine			2.4				Dosage				Inappropriate dose, interval, or duration	Inappropriate	RM
10.1086/503348	2006	THA	Pratumthani	Hospital	Clinical_Audit	65	OBGYN			3.1				Dosage				Inappropriate dose, interval, or duration	Inappropriate	RM
10.1016/j.healthpol.2005.07.001	2006	SPA	Costa del Sol		Patient_Interview	145				31				Non-prescribed					Self-medication; unnecessary	RM
10.1016/j.ambp.2006.04.005	2006	USA	Tennessee	Hospital	Clinical_Audit	257	Paediatric			29				Indication				1992	Inappropriate	RM
10.1016/j.ambp.2006.04.005	2006	USA	Tennessee	Hospital	Clinical_Audit	225	Paediatric			32				Indication				1994	Inappropriate	RM
10.1016/j.ambp.2006.04.005	2006	USA	Tennessee	Hospital	Clinical_Audit	209	Paediatric			33				Indication				1996	Inappropriate	RM
10.1016/j.ambp.2006.04.005	2006	USA	Tennessee	Hospital	Clinical_Audit	249	Paediatric			24				Indication				1998	Inappropriate	RM
10.1016/j.ambp.2006.04.005	2006	USA	Tennessee	Hospital	Clinical_Audit	279	Paediatric			13				Indication				2000	Inappropriate	RM
10.1016/j.ambp.2006.04.005	2006	USA	Tennessee	Hospital	Clinical_Audit	285	Paediatric			15				Indication				2002	Inappropriate	RM
10.1016/j.amjmed.2006.03.034	2006	ISR		Hospital	Clinical_Audit	433	Internal			34.9				Selection					Inappropriate	RM
10.1016/j.amjmed.2006.03.034	2006	ITA		Hospital	Clinical_Audit	121	Mixed			25.6				Selection					Inappropriate	RM
10.1016/j.amjmed.2006.03.034	2006	DEU		Hospital	Clinical_Audit	123	Infectious Disease			31.7				Selection					Inappropriate	RM
﻿10.1007/s10096-007-0277-5	2007	FRA	Nice	Hospital	Clinical_Audit	122	NA	NA	NA	63.9		1.770083102	36.1	Overall	0	NA	NA		Inappropriate; unnecessary; misuse	KT
﻿10.1007/s10096-007-0277-5	2007	FRA	Nice	Hospital	Clinical_Audit	122	NA	NA	NA	34.4		0.524390244	65.6	Indication	0	NA	NA		Inappropriate; unnecessary; misuse	KT
﻿10.1007/s10096-007-0277-5	2007	FRA	Nice	Hospital	Clinical_Audit	122	NA	NA	NA	32		0.470588235	68	Selection	0	NA	NA		Inappropriate; unnecessary; misuse	KT
﻿10.1007/s10096-007-0277-5	2007	FRA	Nice	Hospital	Clinical_Audit	122	NA	NA	NA	8.2		0.089324619	91.8	Dosage	0	NA	NA		Inappropriate; unnecessary; misuse	KT
﻿10.1007/s10096-007-0277-5	2007	FRA	Nice	Hospital	Clinical_Audit	122	NA	NA	NA	1.6		0.016260163	98.4	Duration	0	NA	NA		Inappropriate; unnecessary; misuse	KT
﻿10.2478/v10001-007-0038-9	2007	JOR	NA	NA	Patient_Interview	2133	NA	PEN	NA	27.9		0.386962552	72.1	Non-prescribed	0	NA	NA		Self-medication; inappropriate	KT
﻿10.2478/v10001-007-0038-9	2007	JOR	NA	NA	Patient_Interview	2133	NA	CEP	NA	5		0.052631579	95	Non-prescribed	0	NA	NA		Self-medication; inappropriate	KT
﻿10.2478/v10001-007-0038-9	2007	JOR	NA	NA	Patient_Interview	2133	NA	MAC	NA	3		0.030927835	97	Non-prescribed	0	NA	NA		Self-medication; inappropriate	KT
﻿10.2478/v10001-007-0038-9	2007	JOR	NA	NA	Patient_Interview	2133	NA	QUI	NA	1.4		0.014198783	98.6	Non-prescribed	0	NA	NA		Self-medication; inappropriate	KT
﻿10.2478/v10001-007-0038-9	2007	JOR	NA	NA	Patient_Interview	2133	NA	TET	NA	0.5		0.005025126	99.5	Non-prescribed	0	NA	NA		Self-medication; inappropriate	KT
﻿10.2478/v10001-007-0038-9	2007	JOR	NA	NA	Patient_Interview	2133	NA	SUL	NA	0.4		0.004016064	99.6	Non-prescribed	0	NA	NA		Self-medication; inappropriate	KT
﻿10.2478/v10001-007-0038-9	2007	JOR	NA	NA	Patient_Interview	2133	NA	OTH	NA	1.3		0.013171226	98.7	Non-prescribed	0	NA	NA		Self-medication; inappropriate	KT
10.1128/AAC.00994-06	2007	NLD			Clinical_Audit	938				37.4				Overall				Used method for appropriateness of therapy developed by Gyssens et al	Inappropriate	RM
10.1128/AAC.00994-06	2007	NLD			Clinical_Audit	938				13				Indication					Unjustified	RM
10.1128/AAC.00994-06	2007	NLD			Clinical_Audit	938				14.9				Selection					Inappropriate	RM
10.1128/AAC.00994-06	2007	NLD			Clinical_Audit	938				9.4				Duration				Used incorrectly	Inappropriate	RM
10.1128/AAC.00994-06	2007	NLD			Clinical_Audit	154		PEN	PEN	24				Overall					Inappropriate	RM
10.1128/AAC.00994-06	2007	NLD			Clinical_Audit	339		PEN	AMC	46.6				Overall					Inappropriate	RM
10.1128/AAC.00994-06	2007	NLD			Clinical_Audit	115		CEP		26.1				Overall				Narrow	Inappropriate	RM
10.1128/AAC.00994-06	2007	NLD			Clinical_Audit	52		CEP		26.9				Overall				Broad	Inappropriate	RM
10.1128/AAC.00994-06	2007	NLD			Clinical_Audit	7		PEN	PIP	14.3				Overall					Inappropriate	RM
10.1128/AAC.00994-06	2007	NLD			Clinical_Audit	12		CAR	MEM	0				Overall					Inappropriate	RM
10.1128/AAC.00994-06	2007	NLD			Clinical_Audit	20		AMI		30				Overall					Inappropriate	RM
10.1128/AAC.00994-06	2007	NLD			Clinical_Audit	113		QUI		62.8				Overall					Inappropriate	RM
10.1128/AAC.00994-06	2007	NLD			Clinical_Audit	51		SUL	SXT	41.1				Overall					Inappropriate	RM
10.1128/AAC.00994-06	2007	NLD			Clinical_Audit	45		MAC		35.6				Overall					Inappropriate	RM
10.1128/AAC.00994-06	2007	NLD			Clinical_Audit	58		OTH	MTD	24.1				Overall					Inappropriate	RM
10.1128/AAC.00994-06	2007	NLD			Clinical_Audit	11		GLY	VAN	36.3				Overall					Inappropriate	RM
10.1128/AAC.00994-06	2007	NLD			Clinical_Audit	13		TET	DOX	46.2				Overall					Inappropriate	RM
10.1128/AAC.00994-06	2007	NLD			Clinical_Audit	14		OTH	RIF	0				Overall					Inappropriate	RM
﻿10.1002/jhm.278	2008	USA	Maryland	Hospital	Clinical_Audit	247	NA	NA	NA	56.7	(51, 63)	1.309468822	43.3	Overall	0	Pre	Education		Inappropriate	KT
﻿10.1002/jhm.278	2008	USA	Maryland	Hospital	Clinical_Audit	248	NA	NA	NA	41.1	(35, 48)	0.697792869	58.9	Overall	0	Interim	Education		Inappropriate	KT
﻿10.1002/jhm.278	2008	USA	Maryland	Hospital	Clinical_Audit	129	NA	NA	NA	26.4	(19, 35)	0.358695652	73.6	Overall	0	Post	Education		Inappropriate	KT
﻿18689140 (PMID)	2008	IND	NA	Hospital	Employee_Interview	2427	Pediatric	NA	NA	36.8		0.582278481	63.2	Overall	0	NA	NA		Misuse; irrational	KT
10.1093/jac/dkm406	2008	GRE	Athens	Hospital	Clinical_Audit	876	Surgery			19				Selection				Antibiotic prophylaxis	Inappropriate; unjustified	RM
10.1002/pds.1455	2008	SPA			Clinical_Audit	649				17.7				Non-prescribed					Self-medication	RM
10.1007/sa15010-007-7214-5	2008	HKG			Patient_Interview	237				22				Duration				Not completed treatment course	Inappropriate	RM
10.1007/sa15010-007-7214-5	2008	HKG			Patient_Interview	1002				9				Non-prescribed					Self-prescribing	RM
PMID: 18655436	2008	PAK	Karachi		Patient_Interview	435				35.2				Non-prescribed					Self-medication	RM
10.1016/j.clinthera.2008.06.009	2008	USA			Clinical_Audit	153				65				Overall					Inappropriate	RM
10.1016/j.clinthera.2008.06.009	2008	USA			Clinical_Audit	153				1				Duration					Inappropriate	RM
10.1016/j.clinthera.2008.06.009	2008	USA			Clinical_Audit	153				10				Dosage					Inappropriate	RM
10.1016/j.clinthera.2008.06.009	2008	USA			Clinical_Audit	153		MAC		27				Overall					Inappropriate	RM
10.1016/j.clinthera.2008.06.009	2008	USA			Clinical_Audit	153		PEN		22				Overall					Inappropriate	RM
10.1016/j.clinthera.2008.06.009	2008	USA			Clinical_Audit	153		QUI		12				Overall					Inappropriate	RM
10.1016/j.clinthera.2008.06.009	2008	USA			Clinical_Audit	153		SUL		2				Overall					Inappropriate	RM
10.1016/j.clinthera.2008.06.009	2008	USA			Clinical_Audit	153		CEP		1				Overall					Inappropriate	RM
﻿10.3855/jidc.466	2009	ARE	Abu Dhabi	NA	Patient_Interview	485	NA	NA	NA	44.3		0.795332136	55.7	Non-prescribed	0	NA	NA		Self-medication; inappropriate	KT
﻿10.3855/jidc.466	2009	ARE	Abu Dhabi	NA	Patient_Interview	360	Pediatric	NA	NA	32.5		0.481481481	67.5	Non-prescribed	0	NA	NA		Self-medication; inappropriate	KT
﻿10.1002/pds.1829	2009	TUR	Ankara	Outpatient	Patient_Interview	2696	NA	NA	NA	10.8		0.121076233	89.2	Other	0	NA	NA	Uses leftover antibiotics	Self-medication	KT
﻿10.1002/pds.1829	2009	TUR	Ankara	Outpatient	Patient_Interview	2696	NA	NA	NA	54.1		1.178649237	45.9	Non-prescribed	0	NA	NA		Self-medication	KT
﻿10.1186/1471-2431-9-69	2009	ITA	Emilio-Romagno	NA	Employee_Interview	633	Pediatric	NA	NA	56.7		1.309468822	43.3	Indication	0	NA	NA	Scenario-cold	Overuse	KT
﻿10.1186/1471-2431-9-69	2009	ITA	Emilio-Romagno	NA	Employee_Interview	633	Pediatric	NA	NA	17.1		0.206272618	82.9	Indication	0	NA	NA	Scenario-pharyngitis	Overuse	KT
﻿10.1186/1471-2431-9-69	2009	ITA	Emilio-Romagno	NA	Employee_Interview	633	Pediatric	NA	NA	54.3		1.188183807	45.7	Indication	0	NA	NA	Scenario-bilateral otalgia	Overuse	KT
﻿10.1007/s00431-008-0815-x	2009	LBN	Geater Beirut	Outpatient	Employee_Interview	770	Pediatric	NA	NA	31.2		0.453488372	68.8	Indication	0	NA	NA		Misuse	KT
10.1159/000163041	2009	JOR		Hospital	Patient_Interview	477	Denistry			40.7				Non-prescribed					Self-medication	RM
10.1159/000163041	2009	JOR		Hospital	Patient_Interview	194				37.6				Dosage				Those who used non-prescribed that did not follow dosage	Self-medication	RM
10.1016/j.jhin.2008.10.026	2009	CHE		Hospital	Clinical_Audit	600	ICU			37				Indication					Misuse; unnecessary	RM
10.3855/jidc.54	2009	TUR		Hospital	Clinical_Audit	234				55.3				Overall		Pre	Restriction policy		Inappropriate; irrational	RM
10.3855/jidc.54	2009	TUR		Hospital	Clinical_Audit	776				8.6				Overall		Post	Restriction policy		Inappropriate; irrational	RM
10.18553/jmcp.2009.15.3.262	2009	JOR		Hospital	Clinical_Audit	236	Surgery			0				Indication					Inappropriate	RM
10.18553/jmcp.2009.15.3.262	2009	JOR		Hospital	Clinical_Audit	236	Surgery			98.3				Selection					Inappropriate	RM
10.18553/jmcp.2009.15.3.262	2009	JOR		Hospital	Clinical_Audit	236	Surgery			51.6				Duration					Inappropriate	RM
10.18553/jmcp.2009.15.3.262	2009	JOR		Hospital	Clinical_Audit	236	Surgery			72.1				Dosage					Inappropriate	RM
10.18553/jmcp.2009.15.3.262	2009	JOR		Hospital	Clinical_Audit	236	Surgery			87				Other				Dosing interval	Inappropriate	RM
10.18553/jmcp.2009.15.3.262	2009	JOR		Hospital	Clinical_Audit	236	Surgery			97				Route				Unnecessary midnight dose of IV AB before surgery	Inappropriate	RM
10.2147/tcrm.s5936	2009	FRA		Hospital	Clinical_Audit	132	ICU			16				Indication				Unjustified - absence of infection	Unnecessary	RM
10.2147/tcrm.s5936	2009	FRA		Hospital	Clinical_Audit	85	ICU			11				Overall					Inappropriate	RM
10.1016/j.ijid.2009.03.013	2010	TUR	Ankara	Hospital	Clinical_Audit	711	Paediatric			46.7				Overall					Inappropriate	RM
10.1016/j.ijid.2009.03.013	2010	TUR	Ankara	Hospital	Clinical_Audit	13	Paediatric		CEP	7.7				Indication				1st gen	Inappropriate	RM
10.1016/j.ijid.2009.03.013	2010	TUR	Ankara	Hospital	Clinical_Audit	15	Paediatric		CEP	33.3				Indication				2nd gen	Inappropriate	RM
10.1016/j.ijid.2009.03.013	2010	TUR	Ankara	Hospital	Clinical_Audit	219	Paediatric		CEP	37.4				Indication				3rd gen	Inappropriate	RM
10.1016/j.ijid.2009.03.013	2010	TUR	Ankara	Hospital	Clinical_Audit	44	Paediatric		CEP	31.8				Indication				4th gen	Inappropriate	RM
10.1016/j.ijid.2009.03.013	2010	TUR	Ankara	Hospital	Clinical_Audit	136	Paediatric		PEN	39				Indication				narrow & broad spectrum	Inappropriate	RM
10.1016/j.ijid.2009.03.013	2010	TUR	Ankara	Hospital	Clinical_Audit	134	Paediatric		PEN	44.8				Indication				combinations with b-lactamase inhibitors	Inappropriate	RM
10.1016/j.ijid.2009.03.013	2010	TUR	Ankara	Hospital	Clinical_Audit	218	Paediatric		AMI	37.6				Indication					Inappropriate	RM
10.1016/j.ijid.2009.03.013	2010	TUR	Ankara	Hospital	Clinical_Audit	150	Paediatric		CAR	38.7				Indication					Inappropriate	RM
10.1016/j.ijid.2009.03.013	2010	TUR	Ankara	Hospital	Clinical_Audit	134	Paediatric		GLY	29.1				Indication					Inappropriate	RM
10.1016/j.ijid.2009.03.013	2010	TUR	Ankara	Hospital	Clinical_Audit	44	Paediatric		OTH	25				Indication				metronidazole	Inappropriate	RM
10.1016/j.ijid.2009.03.013	2010	TUR	Ankara	Hospital	Clinical_Audit	28	Paediatric		MAC	64.3				Indication					Inappropriate	RM
10.1016/j.ijid.2009.03.013	2010	TUR	Ankara	Hospital	Clinical_Audit	25	Paediatric	MAC	CLI	28				Indication					Inappropriate	RM
10.1016/j.ijid.2009.03.013	2010	TUR	Ankara	Hospital	Clinical_Audit	13	Paediatric	SUL	SXT	46				Indication					Inappropriate	RM
10.1016/j.ijid.2009.03.013	2010	TUR	Ankara	Hospital	Clinical_Audit	11	Paediatric		QUI	72.7				Indication					Inappropriate	RM
10.1016/j.ijid.2009.03.013	2010	TUR	Ankara	Hospital	Clinical_Audit	13	Paediatric		CEP	0				Dosage				1st gen	Inappropriate	RM
10.1016/j.ijid.2009.03.013	2010	TUR	Ankara	Hospital	Clinical_Audit	15	Paediatric		CEP	0				Dosage				2nd gen	Inappropriate	RM
10.1016/j.ijid.2009.03.013	2010	TUR	Ankara	Hospital	Clinical_Audit	219	Paediatric		CEP	3.2				Dosage				3rd gen	Inappropriate	RM
10.1016/j.ijid.2009.03.013	2010	TUR	Ankara	Hospital	Clinical_Audit	44	Paediatric		CEP	2.3				Dosage				4th gen	Inappropriate	RM
10.1016/j.ijid.2009.03.013	2010	TUR	Ankara	Hospital	Clinical_Audit	136	Paediatric		PEN	4.4				Dosage				narrow & broad spectrum	Inappropriate	RM
10.1016/j.ijid.2009.03.013	2010	TUR	Ankara	Hospital	Clinical_Audit	134	Paediatric		PEN	6				Dosage				combinations with b-lactamase inhibitors	Inappropriate	RM
10.1016/j.ijid.2009.03.013	2010	TUR	Ankara	Hospital	Clinical_Audit	218	Paediatric		AMI	4.1				Dosage					Inappropriate	RM
10.1016/j.ijid.2009.03.013	2010	TUR	Ankara	Hospital	Clinical_Audit	150	Paediatric		CAR	1.3				Dosage					Inappropriate	RM
10.1016/j.ijid.2009.03.013	2010	TUR	Ankara	Hospital	Clinical_Audit	134	Paediatric		GLY	3.7				Dosage					Inappropriate	RM
10.1016/j.ijid.2009.03.013	2010	TUR	Ankara	Hospital	Clinical_Audit	44	Paediatric		OTH	0				Dosage				metronidazole	Inappropriate	RM
10.1016/j.ijid.2009.03.013	2010	TUR	Ankara	Hospital	Clinical_Audit	28	Paediatric		MAC	0				Dosage					Inappropriate	RM
10.1016/j.ijid.2009.03.013	2010	TUR	Ankara	Hospital	Clinical_Audit	25	Paediatric	MAC	CLI	4				Dosage					Inappropriate	RM
10.1016/j.ijid.2009.03.013	2010	TUR	Ankara	Hospital	Clinical_Audit	13	Paediatric	SUL	SXT	15.4				Dosage					Inappropriate	RM
10.1016/j.ijid.2009.03.013	2010	TUR	Ankara	Hospital	Clinical_Audit	11	Paediatric		QUI	18.2				Dosage					Inappropriate	RM
10.1007/s00134-009-1660-8	2010	FRA		Hospital	Clinical_Audit	218	Respiratory			13				Overall				VAP - ventilator-associated pneumonia	Non-adherence; inappropriate	RM
10.4314/njm.v19i1.52488	2010	NGA			Patient_Interview	536	Denistry			13.7				Non-prescribed					Self-medication	RM
10.5001/omj.2010.10	2010	YEM		Hospital	Patient_Interview	2000	Outpatient			60				Non-prescribed					Self-medication	RM
10.5001/omj.2010.25	2010	IRQ	Basrah	Home	Patient_Interview	300				26				Non-prescribed					Self-medication	RM
10.5001/omj.2010.25	2010	IRQ	Basrah	Home	Patient_Interview	304			PEN	78.3				Non-prescribed					Self-medication	RM
10.5001/omj.2010.25	2010	IRQ	Basrah	Home	Patient_Interview	212			CEP	77.4				Non-prescribed					Self-medication	RM
10.5001/omj.2010.25	2010	IRQ	Basrah	Home	Patient_Interview	71			TET	60.6				Non-prescribed					Self-medication	RM
10.5001/omj.2010.25	2010	IRQ	Basrah	Home	Patient_Interview	24		CHL	AMP	25				Non-prescribed					Self-medication	RM
10.5001/omj.2010.25	2010	IRQ	Basrah	Home	Patient_Interview	132			ERY	64.4				Non-prescribed					Self-medication	RM
10.5001/omj.2010.25	2010	IRQ	Basrah	Home	Patient_Interview	36			CLI	27.8				Non-prescribed					Self-medication	RM
10.5001/omj.2010.25	2010	IRQ	Basrah	Home	Patient_Interview	15			GLY	20				Non-prescribed					Self-medication	RM
10.5001/omj.2010.25	2010	IRQ	Basrah	Home	Patient_Interview	105			AMI	35.2				Non-prescribed					Self-medication	RM
10.5001/omj.2010.25	2010	IRQ	Basrah	Home	Patient_Interview	49			QUI	40.8				Non-prescribed					Self-medication	RM
10.5001/omj.2010.25	2010	IRQ	Basrah	Home	Patient_Interview	54		MTD	OTH	81.5				Non-prescribed					Self-medication	RM
10.1186/1471-2296-11-58	2010	GRE			Patient_Interview	888	Primary care			44.6				Non-prescribed					Self-medication	RM
10.1111/j.1745-7599.2010.00539.x	2010	USA	Manhattan		Patient_Interview	64				67.2				Non-prescribed				Adults	Self-medication	RM
10.1007/s11096-010-9418-5	2010	UAE			Direct_Observation	510	Pharmacy			68.4				Non-prescribed					Over-the-counter	RM
10.1007/s11096-010-9418-5	2010	UAE			Direct_Observation	173	Pharmacy		PEN	73.4				Non-prescribed					Over-the-counter	RM
10.1007/s11096-010-9418-5	2010	UAE			Direct_Observation	57	Pharmacy		CEP	66.7				Non-prescribed					Over-the-counter	RM
10.1007/s11096-010-9418-5	2010	UAE			Direct_Observation	54	Pharmacy		QUI	62.9				Non-prescribed					Over-the-counter	RM
10.1007/s11096-010-9418-5	2010	UAE			Direct_Observation	31	Pharmacy		MAC	35.4				Non-prescribed					Over-the-counter	RM
10.1007/s11096-010-9418-5	2010	UAE			Direct_Observation	322	Respiratory			77.3				Non-prescribed					Over-the-counter	RM
10.1186/1471-2458-10-610	2010	NIG			Patient_Interview	706	Home			24				Non-prescribed				Use of antibiotics for menstural symptoms	Self-medication	RM
10.1371/journal.pone.0014011	2010	CHE			Clinical_Audit	958	Surgery			17.5				Indication				Therapy	Inappropriate	RM
10.1371/journal.pone.0014011	2010	CHE			Clinical_Audit	958	Surgery			7.6				Selection				Therapy	Inappropriate	RM
10.1371/journal.pone.0014011	2010	CHE			Clinical_Audit	958	Surgery			3.2				Dosage				Therapy	Inappropriate	RM
10.1371/journal.pone.0014011	2010	CHE			Clinical_Audit	958	Surgery			2.1				Duration				Therapy	Inappropriate	RM
10.1371/journal.pone.0014011	2010	CHE			Clinical_Audit	312	Surgery			9				Indication				Prophylaxic	Inappropriate	RM
10.1371/journal.pone.0014011	2010	CHE			Clinical_Audit	312	Surgery			5.1				Duration				Prophylaxic	Inappropriate	RM
10.1371/journal.pone.0014011	2010	CHE			Clinical_Audit	312	Surgery			1.3				Dosage				Prophylaxic	Inappropriate	RM
10.2807/ese.15.46.19715-en	2010	NLD			Clinical_Audit	2328				27.4				Other				evaluation criteria by Gyssens et al	Inappropriate	RM
10.2471/BLT.10.079004	2010	MNG			Patient_Interview	503				42.3				Non-prescribed					Non-prescribed	RM
﻿10.1093/intqhc/mzq080	2011	JPN	NA	Hospital	Clinical_Audit	2373	Surgical	NA	NA	29.5		0.418439716	70.5	Selection	0	NA	NA		Inappropriate	KT
﻿10.1093/intqhc/mzq080	2011	JPN	NA	Hospital	Clinical_Audit	2373	Surgical	NA	NA	46.4		0.865671642	53.6	Duration	0	NA	NA		Inappropriate	KT
PMID: 22737471	2011	IRN	Shiraz		Clinical_Audit	993				8.6				Indication					Inappropriate	RM
﻿10.3855/jidc.1502	2011	MYS	Penang	Outpatient	Patient_Interview	398	NA	NA	NA	37		0.58730159	63	Duration	0	NA	NA			KT
﻿10.1186/1471-2431-11-109	2011	KEN	NA	Hospital	Clinical_Audit	1160	Pediatric	NA	NA	64.7		1.83286119	35.3	Indication	0	NA	NA		Irrational; inappropriate	KT
﻿10.1111/j.1365-2753.2010.01469.x	2011	TWN	NA	NA	Clinical_Audit	10207	Pediatric	QUI	NA	20.1		0.251564456	79.9	Selection	0	NA	NA		Inappropriate; non-adherence	KT
﻿10.1111/j.1365-2753.2010.01469.x	2011	TWN	NA	NA	Clinical_Audit	10207	Pediatric	TET	NA	3.5		0.03626943	96.5	Selection	0	NA	NA		Inappropriate; non-adherence	KT
﻿10.1111/j.1365-2753.2010.01469.x	2011	TWN	NA	NA	Clinical_Audit	10207	Pediatric	Azoles	NA	2.5		0.025641026	97.5	Selection	0	NA	NA		Inappropriate; non-adherence	KT
﻿10.1111/j.1365-2753.2010.01469.x	2011	TWN	NA	NA	Clinical_Audit	10207	Pediatric	MAC	ERY	1.3		0.013171226	98.7	Selection	0	NA	NA		Inappropriate; non-adherence	KT
﻿10.1111/j.1365-2753.2010.01469.x	2011	TWN	NA	NA	Clinical_Audit	10207	Pediatric	OTH	NIT	0.9		0.009081736	99.1	Selection	0	NA	NA		Inappropriate; non-adherence	KT
﻿10.1111/j.1365-2753.2010.01469.x	2011	TWN	NA	NA	Clinical_Audit	10207	Pediatric	MAC	CLI	0.9		0.009081736	99.1	Selection	0	NA	NA		Inappropriate; non-adherence	KT
﻿10.1111/j.1365-2753.2010.01469.x	2011	TWN	NA	NA	Clinical_Audit	10207	Pediatric	OTH	MTD	0.2		0.002004008	99.8	Selection	0	NA	NA		Inappropriate; non-adherence	KT
﻿10.1111/j.1365-2753.2010.01469.x	2011	TWN	NA	NA	Clinical_Audit	10207	Pediatric	PEN	NA	0.2		0.002004008	99.8	Selection	0	NA	NA		Inappropriate; non-adherence	KT
﻿10.1111/j.1365-2753.2010.01469.x	2011	TWN	NA	NA	Clinical_Audit	10207	Pediatric	OTH	NA	4		0.041666667	96	Selection	0	NA	NA		Inappropriate; non-adherence	KT
10.3855/jidc.1248	2011	SYR	Damascas		Direct_Observation	200				87				Non-prescribed					Without_prescription	RM
10.1111/j.1532-5415.2011.03406.x	2011	USA			Clinical_Audit	752				2				Indication				RTI	Inappropriate	RM
10.1186/1471-2334-11-187	2011	USA			Clinical_Audit	227		QUI		31				Indication					Unnecessary	RM
10.1186/1471-2458-11-538	2011	SAU			Direct_Observation	224				77.6				Non-prescribed					Non-prescribed	RM
10.1007/s15010-011-0124-6	2011	KOR	Seoul	Hospital	Clinical_Audit	202				39.6				Overall					Inappropriate	RM
PMID: 21928697	2011	KGZ	Sokuluk	Hospital	Clinical_Audit	251				48.6				Indication					Inappropriate	RM
PMID: 21902445	2011	USA			Clinical_Audit	58477				79				Indication				Influenza - appropriate if bacterial infection confirmed or comorbidity	Inappropriate	RM
10.1007/s11096-011-9535-9	2011	CHN		Hospital	Employee_Interview	223	Pediatric			43	223.255814			Overall					Unnecessary	RM
10.1016/j.trstmh.2011.07.015	2011	VNM	Bavi		Patient_Interview	654	Pediatric			71				Indication				ab for ARI when not necessary	Unnecessary	RM
10.1186/1756-0500-4-491	2011	IDN	Yogyakarta City	Home	Patient_Interview	559				7.3				Non-prescribed					Self-medication	RM
PMID: 22358405	2011	PER			Clinical_Audit	2087				6.9				Non-prescribed					Overuse	RM
10.4103/1947-2714.92899	2012	NIG			Employee_Interview	230				11.3				Non-prescribed					Self-medication	RM
10.1371/journal.pone.0041314	2012	CHN	Guangdong		Patient_Interview	1300				47.3				Non-prescribed					Self-medication	RM
﻿10.7196/samj.5833	2012	ZAF	NA	Hospital	Clinical_Audit	182	ICU	NA	NA	54.9		1.2172949	45.1	Selection	0	NA	NA		Inappropriate	KT
﻿10.7196/samj.5833	2012	ZAF	NA	Hospital	Clinical_Audit	182	ICU	NA	NA	72		2.571428571	28	Duration	0	NA	NA		Inappropriate	KT
﻿10.1016/j.jsps.2011.11.005	2012	JOR	NA	NA	Patient_Interview	1141	NA	NA	NA	53.8		1.164502165	46.2	Non-prescribed	0	NA	NA		Misuse	KT
﻿10.1016/j.jsps.2011.11.005	2012	JOR	NA	NA	Patient_Interview	1130	NA	NA	NA	49		0.960784314	51	Other	0	NA	NA	Use leftover	Misuse	KT
﻿23133703 (PMID)	2012	TZA	Moshi municipal	Hospital	Employee_Interview	191	Gastrointestinal	NA	NA	80.9		4.235602094	19.1	Indication	0	NA	NA		Inappropriate	KT
﻿23133703 (PMID)	2012	TZA	Moshi municipal	Hospital	Employee_Interview	322	Pediatric	NA	NA	79.2		3.807692308	20.8	Dosage	0	NA	NA		Irrational; inappropriate	KT
﻿23133703 (PMID)	2012	TZA	Moshi municipal	Hospital	Employee_Interview	384	Pediatric	NA	NA	39.6		0.655629139	60.4	Indication	0	NA	NA		Irrational; inappropriate	KT
﻿23133703 (PMID)	2012	TZA	Moshi municipal	Hospital	Employee_Interview	61	Respiratory	NA	NA	68.9		2.215434084	31.1	Indication	0	NA	NA		Inappropriate	KT
﻿23133703 (PMID)	2012	TZA	Moshi municipal	Hospital	Employee_Interview	169	Respiratory	NA	NA	49.7		0.988071571	50.3	Selection	0	NA	NA		Inappropriate	KT
10.1155/2012/765205	2012	THA		Hospital	Clinical_Audit	229				29.7				Selection				first dose	Inappropriate	RM
10.1155/2012/765205	2012	THA		Hospital	Clinical_Audit	229				25.3				Selection				24-hour	Inappropriate	RM
10.3892/mmr.2012.818	2012	ITA	Catania		Patient_Interview	956				22.7				Non-prescribed					Self-medication	RM
10.3892/mmr.2012.818	2012	ITA	Catania		Patient_Interview	956				14.7				Duration					Non-adherence	RM
10.3892/mmr.2012.818	2012	ITA	Catania		Patient_Interview	956				5.4				Dosage					Non-adherence	RM
10.3892/mmr.2012.818	2012	ITA	Catania		Patient_Interview	956				5				Selection					Non-adherence	RM
10.1111/j.1445-5994.2012.02809.x	2012	AUS	Perth	Hospital	Clinical_Audit	265				16.6				Indication				Unjustified	Inappropriate	RM
10.1111/j.1445-5994.2012.02809.x	2012	AUS	Perth	Hospital	Clinical_Audit	265				13.6				Selection					Inappropriate	RM
10.1111/j.1445-5994.2012.02809.x	2012	AUS	Perth	Hospital	Clinical_Audit	265				6.6				Dosage					Inappropriate	RM
10.1111/j.1445-5994.2012.02809.x	2012	AUS	Perth	Hospital	Clinical_Audit	265				5.7				Duration					Inappropriate	RM
10.1111/j.1445-5994.2012.02809.x	2012	AUS	Perth	Hospital	Clinical_Audit	265				3.4				Route					Inappropriate	RM
10.1093/jac/dks085	2012	IRE		Residential_home	Clinical_Audit	53	Geriatric			23.2				Dosage				PPS1 - 29 homes	Inappropriate	RM
10.1093/jac/dks085	2012	IRE		Residential_home	Clinical_Audit	35	Geriatric			28				Dosage				PPS2 = 29 homes	Inappropriate	RM
10.1002/j.1875-9114.2012.01161.x	2012	USA		Hospital	Clinical_Audit	72				29.1				Selection				Within 24 hours of VAP identification	Inappropriate	RM
10.1002/j.1875-9114.2012.01161.x	2012	USA		Hospital	Clinical_Audit	64				43.7				Selection				Within 24 hours of VAP identification	Inappropriate	RM
10.1002/pds.3218	2012	BIH		Pharmacy	Direct_Observation	131				68				Non-prescribed					Self-medication	RM
10.1111/j.1445-5994.2012.02796.x	2012	AUS		Residential_home	Clinical_Audit	988	Geriatric			39.7	29.6-43.3			Indication					Misuse	RM
10.3390/ijerph9103519	2012	GHA	Accra		Patient_Interview	600				70	66.3-73.7			Non-prescribed					Self-medication	RM
10.1016/j.ajic.2011.10.020	2012	VNM		Hospital	Clinical_Audit	5104				30.8				Indication					Inappropriate	RM
10.1186/1471-2466-12-70	2012	PAK		Hospital	Clinical_Audit	137	Outpatient			98.5				Overall				indication, dose, route and duration	Inappropriate	RM
10.4103/2008-7802.104854	2012	IRN	Shiraz	School	Patient_Interview	134				35.8				Non-prescribed				university faculty	Irrational; self-medication	RM
10.4103/2008-7802.104854	2012	IRN	Shiraz	School	Patient_Interview	308				47.1				Non-prescribed				high school teachers	Irrational; self-medication	RM
﻿10.4314/ahs.v13i4.41	2013	NGA	Ibadan	NA	Patient_Interview	400	NA	NA	NA	31.7		0.464128843	68.3	Non-prescribed	0	NA	NA		Misuse	KT
﻿10.4314/ahs.v13i4.41	2013	NGA	Ibadan	NA	Patient_Interview	400	NA	NA	NA	48		0.923076923	52	Duration	0	NA	NA		Misuse	KT
﻿10.5114/aoms.2012.29217	2013	POL	Lodoz and Wroclaw	NA	Patient_Interview	891	NA	NA		41.4		0.706484642	58.6	Non-prescribed	0	NA	NA		Self-medication; inapropriate	KT
﻿10.1186/2050-7283-1-24	2013	SWE	Western Sweden	NA	Patient_Interview	445	NA	NA		9.4		0.103752759	90.6	Duration	0	NA	NA		Inappropriate	KT
10.1002/pds.3339	2013	HKG			Patient_Interview	2212				30.2				Duration					Abuse	RM
10.1002/pds.3339	2013	HKG			Patient_Interview	2460				92.2				Non-prescribed					Abuse	RM
10.1016/j.ijid.2012.09.012	2013	SPA	Catalonia		Patient_Interview	428	Respiratory			25.2				Non-compliance					Non-adherence	RM
10.12688/f1000research.2-108.v2	2013	NLD			Patient_Interview	122				24.6				Non-prescribed				Adolescent mother		RM
10.12688/f1000research.2-108.v2	2013	NLD			Patient_Interview	122				24.6				Duration				Adolescent mother		RM
10.12688/f1000research.2-108.v2	2013	NLD			Patient_Interview	654				29.2				Non-prescribed				Adult mother		RM
10.12688/f1000research.2-108.v2	2013	NLD			Patient_Interview	654				16.5				Duration				Adult mother		RM
10.7860/JCDR/2013/6265.3125	2013	IND		Hospital	Clinical_Audit	494	Medicine			22.3				Overall					Irrational	RM
10.4103/0970-0218.116350	2013	NGA			Patient_Interview	380				20.8				Non-prescribed					Self-medication	RM
10.4103/2141-9248.117953	2013	IND		Hospital	Clinical_Audit	255	Surgery			10.2				Duration					Irrational	RM
10.4103/2141-9248.117953	2013	IND		Hospital	Clinical_Audit	255	Surgery			32.6				Dosage					Irrational	RM
10.1093/tropej/fmt016	2013	NIG			Patient_Interview	210	Pediatric			46.7				Non-prescribed					Misuse; unprescribed	RM
10.5001/omj.2013.95	2013	OMN			Patient_Interview	718				34				Duration					Inappropriate	RM
10.4321/s1886-36552013000400002	2013	SPA		Pharmacy	Direct_Observation	280				17.5				Non-prescribed					Without_prescription	RM
10.4321/s1886-36552013000400006	2013	ARE		Pharmacy	Patient_Interview	289				53.2				Non-prescribed					Self-medication	RM
10.1016/j.ajic.2013.04.017	2013	CAN		Hospital	Clinical_Audit	456				25.4				Indication					Inappropriate	RM
10.1016/j.ajic.2013.04.017	2013	CAN		Hospital	Clinical_Audit	456				12.3				Selection					Inappropriate	RM
10.1016/j.ajic.2013.04.017	2013	CAN		Hospital	Clinical_Audit	456				7.5				Duration					Inappropriate	RM
10.1371/journal.pone.0084177	2013	ITA	Caserta and Naples		Patient_Interview	419				32.7				Non-prescribed					Misuse	RM
10.1111/1469-0691.12191	2014	SPA		Hospital	Clinical_Audit	332				53				Overall		Pre	Training programme with counselling interviews		Inappropriate	RM
10.1111/1469-0691.12191	2014	SPA		Hospital	Clinical_Audit	405				26.4				Overall		Post	Training programme with counselling interviews		Inappropriate	RM
10.1007/s11096-013-9850-4	2014	PRT		Pharmacy	Clinical_Audit	243				57.7				Non-compliance					Non-adherence	RM
10.3399/bjgp14X677130	2014	BEL		Primary_care	Patient_Interview	327	Respiratory			2.8				Non-prescribed		Pre	Consultation		Self-medication	RM
10.3399/bjgp14X677130	2014	GBR		Primary_care	Patient_Interview	196	Respiratory			0				Non-prescribed		Pre	Consultation	england	Self-medication	RM
10.3399/bjgp14X677130	2014	FRA		Primary_care	Patient_Interview	30	Respiratory			0				Non-prescribed		Pre	Consultation		Self-medication	RM
10.3399/bjgp14X677130	2014	DEU		Primary_care	Patient_Interview	171	Respiratory			0.6				Non-prescribed		Pre	Consultation		Self-medication	RM
10.3399/bjgp14X677130	2014	ITA		Primary_care	Patient_Interview	43	Respiratory			25.6				Non-prescribed		Pre	Consultation		Self-medication	RM
10.3399/bjgp14X677130	2014	NLD		Primary_care	Patient_Interview	277	Respiratory			0				Non-prescribed		Pre	Consultation		Self-medication	RM
10.3399/bjgp14X677130	2014	POL		Primary_care	Patient_Interview	506	Respiratory			0.2				Non-prescribed		Pre	Consultation		Self-medication	RM
10.3399/bjgp14X677130	2014	SVK		Primary_care	Patient_Interview	130	Respiratory			0				Non-prescribed		Pre	Consultation		Self-medication	RM
10.3399/bjgp14X677130	2014	SVN		Primary_care	Patient_Interview	69	Respiratory			0				Non-prescribed		Pre	Consultation		Self-medication	RM
10.3399/bjgp14X677130	2014	ESP		Primary_care	Patient_Interview	492	Respiratory			2.4				Non-prescribed		Pre	Consultation		Self-medication	RM
10.3399/bjgp14X677130	2014	SWE		Primary_care	Patient_Interview	92	Respiratory			0				Non-prescribed		Pre	Consultation		Self-medication	RM
10.3399/bjgp14X677130	2014	BEL		Primary_care	Patient_Interview	327	Respiratory			1.8				Non-prescribed		Post	Consultation	england	Self-medication	RM
10.3399/bjgp14X677130	2014	GBR		Primary_care	Patient_Interview	196	Respiratory			3.1				Non-prescribed		Post	Consultation		Self-medication	RM
10.3399/bjgp14X677130	2014	FRA		Primary_care	Patient_Interview	30	Respiratory			0				Non-prescribed		Post	Consultation		Self-medication	RM
10.3399/bjgp14X677130	2014	DEU		Primary_care	Patient_Interview	171	Respiratory			1.2				Non-prescribed		Post	Consultation		Self-medication	RM
10.3399/bjgp14X677130	2014	ITA		Primary_care	Patient_Interview	43	Respiratory			0				Non-prescribed		Post	Consultation		Self-medication	RM
10.3399/bjgp14X677130	2014	NLD		Primary_care	Patient_Interview	277	Respiratory			1.4				Non-prescribed		Post	Consultation		Self-medication	RM
10.3399/bjgp14X677130	2014	POL		Primary_care	Patient_Interview	506	Respiratory			0.2				Non-prescribed		Post	Consultation		Self-medication	RM
10.3399/bjgp14X677130	2014	SVK		Primary_care	Patient_Interview	130	Respiratory			0.8				Non-prescribed		Post	Consultation		Self-medication	RM
10.3399/bjgp14X677130	2014	SVN		Primary_care	Patient_Interview	69	Respiratory			1.4				Non-prescribed		Post	Consultation		Self-medication	RM
10.3399/bjgp14X677130	2014	ESP		Primary_care	Patient_Interview	492	Respiratory			1				Non-prescribed		Post	Consultation		Self-medication	RM
10.3399/bjgp14X677130	2014	SWE		Primary_care	Patient_Interview	92	Respiratory			1.1				Non-prescribed		Post	Consultation		Self-medication	RM
10.1186/2050-6511-15-6	2014	VNM		Pharmacy	Direct_Observation	2083				88				Non-prescribed				urban	Irrational; overuse	RM
10.1186/2050-6511-15-6	2014	VNM		Pharmacy	Direct_Observation	870				91				Non-prescribed				rural	Irrational; overuse	RM
10.1186/1471-2334-14-112	2014	CHN	Jiangxi		Patient_Interview	854	Pediatric			62				Non-prescribed					Self-medication	RM
10.1371/journal.pone.0090179	2014	UGA			Clinical_Audit	40870				42				Indication				malaria patients	Inappropriate	RM
10.1371/journal.pone.0092323	2014	UGA		Home	Patient_Interview	892				75.7				Non-prescribed					Self-medication	RM
10.1007/s00038-013-0493-y	2014	LBN		Pharmacy	Patient_Interview	319				42				Non-prescribed					Self-medication	RM
10.3855/jidc.3866	2014	YEM	Ibb		Patient_Interview	367				78.2				Non-prescribed					Inappropriate; self-medication	RM
10.3855/jidc.3866	2014	SAU	Najran		Patient_Interview	353				48.4				Non-prescribed					Inappropriate; self-medication	RM
10.3855/jidc.3866	2014	UZB	Tashkent		Patient_Interview	369				78.3				Non-prescribed					Inappropriate; self-medication	RM
10.3855/jidc.4086	2014	JOR	Amman		Patient_Interview	508				62				Non-prescribed					Self-medication	RM
10.1016/j.bjid.2013.11.007	2014	ISR		Primary_care	Clinical_Audit	540				23.5				Dosage						RM
10.1016/j.bjid.2013.11.007	2014	ISR		Primary_care	Clinical_Audit	413				33.9				Duration						RM
10.1016/j.bjid.2013.11.007	2014	ISR		Primary_care	Clinical_Audit	357				72.3				Selection						RM
10.1111/tmi.12322	2014	CHN	western China		Patient_Interview	731				40.2				Non-prescribed					Self-medication	RM
PMID: 25694754	2014	ALB			Patient_Interview	350				78.1				Non-prescribed					Without_prescription	RM
10.1016/j.medmal.2014.08.001	2014	FRA			Patient_Interview	37	Infectious Disease			43.2				Non-compliance					Non-adherence	RM
10.1186/1471-2482-14-69	2014	PSE			Clinical_Audit	400				59.8				Dosage					Non-adherence	RM
10.1186/1471-2482-14-69	2014	PSE			Clinical_Audit	400				18.5				Selection					Non-adherence	RM
10.1186/1471-2482-14-69	2014	PSE			Clinical_Audit	400				31.8				Duration					Non-adherence	RM
10.1007/s11096-014-9992-z	2014	PRT	Algarve		Patient_Interview	1153				18.9				Non-prescribed					Self-medication	RM
10.5812/jjm.12251	2014	IRN			Clinical_Audit	4815				13.1				Selection						RM
10.5812/jjm.12251	2014	IRN	Ahraz		Clinical_Audit	4815				8.2				Dosage						RM
10.5812/jjm.12251	2014	IRN	Ahraz		Clinical_Audit	4815				9.5				Duration						RM
10.1016/j.jsps.2014.02.014	2014	SAU	Al Ahsa		Patient_Interview	467				19.4				Non-prescribed					Without_prescription	RM
10.5694/mja13.00154	2014	AUS		Hospital	Clinical_Audit	631				28				Overall					Inappropriate	RM
10.1186/2050-6511-15-74	2014	PAK	Karachi	University	Patient_Interview	430				47.6				Non-prescribed					Self-medication	RM
﻿10.1186/1471-2458-14-847	2014	BGD	Rajshahi City	NA	Patient_Interview	1300	NA	NA	NA	26.7		0.36425648	73.3	Non-prescribed	0	NA	NA		Self-medication	KT
﻿10.1016/j.sapharm.2013.03.004	2014	EGY	Cairo	Pharmacy	Employee_Interview	736	NA	NA	NA	31		0.449275362	69	Indication	0	NA	NA		Inappropriate; self-medication	KT
﻿10.1016/j.sapharm.2013.03.004	2014	EGY	Cairo	Pharmacy	Employee_Interview	736	NA	NA	NA	40		0.666666667	60	Dosage	0	NA	NA		Inappropriate; self-medication	KT
﻿10.1016/j.sapharm.2013.03.004	2014	EGY	Cairo	Pharmacy	Employee_Interview	152	NA	NA	NA	54		1.173913043	46	Other	0	NA	NA	Pharmacist recommended	Inappropriate; self-medication	KT
﻿10.1016/j.sapharm.2013.03.004	2014	EGY	Cairo	Pharmacy	Employee_Interview	270	NA	NA	NA	38.3		0.620745543	61.7	Non-prescribed	0	NA	NA		Inappropriate; self-medication	KT
﻿10.4321/s1886-36552014000400003	2014	MKD	Tetovo	Pharmacy	Patient_Interview	500	Pediatric	NA	NA	31		0.449275362	69	Duration	0	NA	NA		Inappropriate	KT
﻿10.4321/s1886-36552014000400003	2014	MKD	Tetovo	Pharmacy	Patient_Interview	500	Pediatric	NA	NA	47.6		0.908396947	52.4	Non-prescribed	0	NA	NA		Inappropriate	KT
﻿10.3390/antibiotics3020233	2014	EGY	Minya District	Outpatient	Employee_Interview	236	Respiratory	NA	NA	60.2		1.512562814	39.8	Indication	0	NA	NA	Mean answer for children and adults	Self-medication; misuse	KT
﻿10.3390/antibiotics3020233	2014	EGY	Minya District	Outpatient	Employee_Interview	236	Respiratory	NA	NA	72.6		2.649635036	27.4	Indication	0	NA	NA	Mean answer for children and adults	Self-medication; misuse	KT
﻿10.3390/antibiotics3020233	2014	EGY	Minya District	Outpatient	Employee_Interview	236	Respiratory	NA	NA	72.3		2.610108303	27.7	Indication	0	NA	NA	Mean answer for children and adults	Self-medication; misuse	KT
﻿10.1371/journal.pone.0138179	2015	ETH	Bahir Dar	Outpatient	Patient_Interview	388	NA	NA	NA	30.9		0.447178003	69.1	Overall	0	NA	NA		Inappropriate	KT
﻿10.1371/journal.pone.0138179	2015	ETH	Bahir Dar	Outpatient	Patient_Interview	388	NA	NA	NA	31.2		0.453488372	68.8	Non-prescribed	0	NA	NA		Inappropriate	KT
﻿10.1371/journal.pone.0138179	2015	ETH	Bahir Dar	Outpatient	Patient_Interview	388	NA	NA	NA	27.3		0.375515818	72.7	Duration	0	NA	NA		Inappropriate	KT
﻿10.1016/j.jiph.2014.07.010	2015	LBN	Beirut	NA	Patient_Interview	738	NA	NA	NA	56.3		1.288329519	43.7	Non-prescribed	0	NA	NA		Overuse; misuse	KT
﻿10.1016/j.jiph.2014.07.010	2015	LBN	Beirut	NA	Patient_Interview	495	NA	NA	NA	52.3		1.096436059	47.7	Indication	0	NA	NA		Overuse; misuse	KT
﻿10.1016/j.jiph.2014.07.010	2015	LBN	Beirut	NA	Patient_Interview	495	NA	NA	NA	47.7		0.912045889	52.3	Duration	0	NA	NA		Overuse; misuse	KT
﻿10.1016/j.jiph.2014.07.010	2015	LBN	Beirut	NA	Patient_Interview	495	NA	NA	NA	22.2		0.285347044	77.8	Overall	0	NA	NA		Overuse; misuse	KT
﻿10.1016/j.jiph.2014.07.010	2015	LBN	Beirut	NA	Patient_Interview	495	NA	NA	NA	48.3		0.934235977	51.7	Other	0	NA	NA	Use leftover antibiotics	Overuse; misuse	KT
﻿10.1007/s11096-015-0096-1	2015	ROU	Cluj-Napoca	Hospital	Clinical_Audit	664	NA	NA	NA	42.9		0.751313485	57.1	Overall	0	NA	NA		Inappropriate	KT
10.1016/j.jiph.2014.07.003	2015	LBN	Beirut	Pharmacy	Employee_Interview	100				32				Non-prescribed					Without_prescription	RM
10.3109/02813432.2015.1114349	2015	ISL		Primary_care	Clinical_Audit	72				5.7				Overall				acute otitis media	Inappropriate	RM
10.3109/02813432.2015.1114349	2015	DNK		Primary_care	Clinical_Audit	286				19.7				Overall				acute otitis media	Inappropriate	RM
10.3109/02813432.2015.1114349	2015	ISL		Primary_care	Clinical_Audit	75				14.7				Overall				pharyngotonsillitis	Inappropriate	RM
10.3109/02813432.2015.1114349	2015	DNK		Primary_care	Clinical_Audit	650				5.7				Overall				pharyngotonsillitis	Inappropriate	RM
10.3109/02813432.2015.1114349	2015	ISL		Primary_care	Clinical_Audit	73				4.1				Overall				sinusitis	Inappropriate	RM
10.3109/02813432.2015.1114349	2015	DNK		Primary_care	Clinical_Audit	272				16.4				Overall				sinusitis	Inappropriate	RM
10.5539/gjhs.v7n2p360	2015	IRN	Kermanshah		Patient_Interview	272				43				Overall					Self-medication	RM
10.1007/s11096-014-0045-4	2015	ARE			Clinical_Audit	250	Surgery			26				Selection						RM
10.1007/s11096-014-0045-4	2015	ARE			Clinical_Audit	250	Surgery			31				Other				timing of first dose		RM
10.1007/s11096-014-0045-4	2015	ARE			Clinical_Audit	250	Surgery			40.3				Dosage						RM
10.1371/journal.pone.0117910	2015	KWT			Patient_Interview	680				36				Non-compliance						RM
10.1371/journal.pone.0117910	2015	KWT			Patient_Interview	680				27.5				Non-prescribed					Self-medication	RM
10.1186/s40360-015-0009-x	2015	CHN	Shandong		Clinical_Audit	1590				55				Indication				common cold only	Irrational	RM
10.3109/13814788.2014.1001361	2015	SWE			Clinical_Audit	244				19.3				Overall					Unnecessary	RM
10.3109/13814788.2014.1001361	2015	DNK			Clinical_Audit	417				27.3				Overall					Unnecessary	RM
10.3109/13814788.2014.1001361	2015	ARG			Clinical_Audit	428				44.2				Overall					Unnecessary	RM
10.3109/13814788.2014.1001361	2015	ESP			Clinical_Audit	1351				38.3				Overall					Unnecessary	RM
10.3109/13814788.2014.1001361	2015	RUS			Clinical_Audit	131				51.1				Overall					Unnecessary	RM
10.3109/13814788.2014.1001361	2015	LTU			Clinical_Audit	109				64.2				Overall					Unnecessary	RM
10.3390/ijerph120607002	2015	LTU			Patient_Interview	1005				18.6				Indication				for noninfectious disease	Irrational	RM
10.3390/ijerph120607002	2015	LTU			Patient_Interview	1005				27.8				Non-prescribed					Without_prescription	RM
10.1136/bmjresp-2014-000078	2015	SAU			Patient_Interview	1042	Respiratory			49				Non-prescribed					Without_prescription	RM
10.3402/iee.v5.27094	2015	LBN			Patient_Interview	270				52				Dosage					Inappropriate	RM
10.3402/iee.v5.27094	2015	LBN			Patient_Interview	270				63.8				Duration					Inappropriate	RM
10.3402/iee.v5.27094	2015	LBN			Patient_Interview	270				38.5				Selection					Inappropriate	RM
10.3855/jidc.6731	2015	MYS			Clinical_Audit	129	Surgery			73.6				Overall					Inappropriate	RM
﻿10.7717/peerj.2668	2016	CHN	Western China	NA	Patient_Interview	20392	Pediatric	NA	NA	33		0.492537313	67	Non-prescribed	0	NA	NA		Misuse	KT
﻿10.7717/peerj.2668	2016	CHN	Middle China	NA	Patient_Interview	14955	Pediatric	NA	NA	40.6		0.683501684	59.4	Non-prescribed	0	NA	NA		Misuse	KT
﻿10.7717/peerj.2668	2016	CHN	Eastern China	NA	Patient_Interview	18318	Pediatric	NA	NA	33		0.492537313	67	Non-prescribed	0	NA	NA		Misuse	KT
10.1016/j.puhe.2015.04.005	2016	CHN	Eastern China		Patient_Interview	660				47.6				Non-prescribed					Self-medication	RM
10.1155/2016/3916874	2016	SAU	Riyadh City		Patient_Interview	681				78.7				Non-prescribed					Self-medication	RM
10.6001/actamedica.v23i2.3330	2016	LTU	Vilnius		Patient_Interview	118				7.6	2.8-12.4			Non-prescribed					Inappropriate; self-medication	RM
PMID: 26819180	2016	PAK	Karachi		Patient_Interview	160				52.7				Non-prescribed					Self-medication	RM
10.1002/jhm.2508	2016	USA	Baltimore		Clinical_Audit	94	Emergency			59	48-69			Overall				initiation - UTI	Inappropriate; overuse	RM
10.1111/cdoe.12199	2016	GBR	Wales		Clinical_Audit	326				81				Overall					Inappropriate	RM
10.7860/JCDR/2016/18294.7730	2016	PAK	Sindh		Patient_Interview	400				81.3				Non-prescribed					Self-medication	RM
10.2147/TCRM.S116789	2016	CHN			Clinical_Audit	1733				20.9				Indication				chronic kidney disease patients	Inappropriate	RM
10.1007/s11096-016-0362-x	2016	SAU			Patient_Interview	817				63.6				Non-prescribed					Without_prescription	RM
10.1007/s11096-016-0362-x	2016	SAU			Patient_Interview	817				71.1				Non-compliance						RM
10.1089/sur.2015.195	2016	AUS			Clinical_Audit	200				79.5				Overall				hosp1		RM
10.1089/sur.2015.195	2016	AUS			Clinical_Audit	200				75.5				Overall				hosp2		RM
10.1186/s41479-016-0024-8	2016	MWI			Clinical_Audit	834	Pediatric			20				Non-compliance				fast-breathing pneumonia		RM
﻿10.4103/1119-3077.196072	2017	SAU	Jeddah	Outpatient	Employee_Interview	126	Dentistry	NA	NA	54.8		1.212389381	45.2	Indication	0	NA	NA		Inappropriate	KT
﻿10.4103/1119-3077.196072	2017	SAU	Jeddah	Outpatient	Employee_Interview	126	Dentistry	NA	NA	81		4.263157895	19	Indication	0	NA	NA		Inappropriate	KT
﻿10.4103/1119-3077.196072	2017	SAU	Jeddah	Outpatient	Employee_Interview	126	Dentistry	NA	NA	69		2.225806452	31	Indication	0	NA	NA		Inappropriate	KT
﻿10.4103/1119-3077.196072	2017	SAU	Jeddah	Outpatient	Employee_Interview	126	Dentistry	NA	NA	76.8		3.310344828	23.2	Indication	0	NA	NA		Inappropriate	KT
﻿10.4103/1119-3077.196072	2017	SAU	Jeddah	Outpatient	Employee_Interview	126	Dentistry	NA	NA	90.5		9.526315789	9.5	Indication	0	NA	NA		Inappropriate	KT
﻿10.1016/j.ijantimicag.2017.04.009	2017	CHN	NA	NA	Patient_Interview	1107	NA	NA	NA	45.8		0.84501845	54.2	Non-prescribed	0	NA	NA		Misuse; self-medication	KT
﻿10.1016/j.ijantimicag.2017.04.009	2017	CHN	NA	NA	Patient_Interview	410	NA	NA	NA	60.5		1.53164557	39.5	Duration	0	NA	NA		Misuse; self-medication	KT
﻿10.1016/j.ijantimicag.2017.04.009	2017	CHN	NA	NA	Patient_Interview	6269	NA	NA	NA	62.9		1.69541779	37.1	Non-prescribed	0	NA	NA		Misuse; self-medication	KT
﻿10.1186/s13756-017-0272-2	2017	ETH	Gondar town	Outpatient	Patient_Interview	315	NA	NA	NA	55.9		1.267573696	44.1	Non-prescribed	0	NA	NA		Inappropriate	KT
﻿10.1186/s13756-017-0272-2	2017	ETH	Gondar town	Outpatient	Patient_Interview	315	NA	NA	NA	32.1		0.47275405	67.9	Duration	0	NA	NA		Inappropriate	KT
10.1186/s13052-017-0432-2	2017	ITA	Liguria		Clinical_Audit	400	Pediatric			0				Indication						RM
10.1186/s13052-017-0432-2	2017	ITA	Liguria		Clinical_Audit	400	Pediatric			7.5				Selection						RM
10.1186/s13052-017-0432-2	2017	ITA	Liguria		Clinical_Audit	389	Pediatric			37.8				Duration						RM
10.1186/s13052-017-0432-2	2017	ITA	Liguria		Clinical_Audit	399	Pediatric			18.8				Dosage						RM
10.1007/s40121-017-0175-9	2017	USA			Clinical_Audit	159	Emergency			39				Overall					Inappropriate	RM
10.1007/s40121-017-0175-9	2017	USA			Clinical_Audit	159	Emergency			25.2				Indication					Inappropriate	RM
10.1007/s40121-017-0175-9	2017	USA			Clinical_Audit	159	Emergency			1.3				Dosage					Inappropriate	RM
10.1007/s40121-017-0175-9	2017	USA			Clinical_Audit	159	Emergency			5				Duration					Inappropriate	RM
10.1503/cjs.004317	2017	CAN			Clinical_Audit	453	Surgery			50.5				Overall					Inappropriate	RM
10.1136/ejhpharm-2016-001032	2017	EGY			Patient_Interview	361				64				Non-prescribed					Misuse	RM
10.1016/j.jiph.2017.01.015	2017	SAU			Patient_Interview	400				53				Non-compliance				stop when feeling better	Inappropriate	RM
10.1016/j.jiph.2017.01.015	2017	SAU			Patient_Interview	400				22.2				Non-prescribed					Inappropriate	RM
10.4103/jrpp.JRPP_17_27	2017	USA			Clinical_Audit	32			CIP	63				Overall					Inappropriate	RM
10.15537/smj.2017.10.19887	2017	SAU			Patient_Interview	1966				51.4				Non-prescribed					Self-prescription	RM
10.15537/smj.2017.10.19887	2017	SAU			Patient_Interview	1959				67				Non-compliance				when feel better not end of course	Misuse	RM
10.2147/PHMT.S144796	2017	ETH	Addis Ababa		Clinical_Audit	794				86.6				Overall					Inappropriate	RM
10.2147/PHMT.S144796	2017	ETH	Addis Ababa		Clinical_Audit	794				79.5				Indication					Inappropriate	RM
10.2147/PHMT.S144796	2017	ETH	Addis Ababa		Clinical_Audit	794				7.2				Selection					Inappropriate	RM
10.11604/pamj.2017.28.4.12589	2017	HTI		Hospital	Patient_Interview	200				45.5				Non-prescribed					Self-medication	RM
10.15171/apb.2017.047	2017	IRN	Shiraz		Clinical_Audit	100			CST	24				Dosage						RM
10.15171/apb.2017.047	2017	IRN	Shiraz		Clinical_Audit	100			CST	0				Duration						RM
PMID: 28956539	2017	ITA	southern Italy	Hospital	Clinical_Audit	45				61				Dosage				majority dosage	Inappropriate	RM
PMID: 28924280	2017	SAU	Riyadh City		Patient_Interview	400	Respiratory			45.5				Non-prescribed				URTI	Misuse	RM
PMID: 28924280	2017	SAU	Riyadh City		Patient_Interview	400	Respiratory			51.7				Non-compliance				stopped when better	Misuse	RM
10.1016/j.jiph.2016.09.016	2017	SAU	Riyadh City		Patient_Interview	473				48				Non-prescribed					Over-consumption	RM
10.1007/s11096-017-0472-0	2017	CHN			Patient_Interview	550				64.4				Non-prescribed					Self-medication	RM
10.1007/s15010-017-1015-2	2017	FRA			Patient_Interview	200				35.5				Non-compliance						RM
10.1007/s15010-017-1015-2	2017	FRA			Patient_Interview	200				18				Non-prescribed					Self-medication	RM
10.1186/s13104-017-2688-4	2017	LKA		Pharmacy	Employee_Interview	285				39	32.9-44.3			Non-prescribed					Self-medication	RM
PMID: 29044002	2017	PAK		Private_hospital	Clinical_Audit	585	Pediatric			42.7				Indication				neonates	Irrational	RM
PMID: 29044002	2017	PAK		Private_hospital	Clinical_Audit	100	Pediatric			38				Indication				infants	Irrational	RM
PMID: 29044002	2017	PAK		Private_hospital	Clinical_Audit	68	Pediatric			40.1				Indication				children	Irrational	RM
PMID: 29044002	2017	PAK		Private_hospital	Clinical_Audit	585	Pediatric			27				Dosage				neonates	Irrational	RM
PMID: 29044002	2017	PAK		Private_hospital	Clinical_Audit	100	Pediatric			19				Dosage				infants	Irrational	RM
PMID: 29044002	2017	PAK		Private_hospital	Clinical_Audit	68	Pediatric			22.1				Dosage				children	Irrational	RM
PMID: 29044002	2017	PAK		Public_hospital	Clinical_Audit	790	Pediatric			64.7				Indication				neonates	Irrational	RM
PMID: 29044002	2017	PAK		Public_hospital	Clinical_Audit	233	Pediatric			64.4				Indication				infants	Irrational	RM
PMID: 29044002	2017	PAK		Public_hospital	Clinical_Audit	181	Pediatric			60.2				Indication				children	Irrational	RM
PMID: 29044002	2017	PAK		Public_hospital	Clinical_Audit	790	Pediatric			33.3				Dosage				neonates	Irrational	RM
PMID: 29044002	2017	PAK		Public_hospital	Clinical_Audit	233	Pediatric			26.6				Dosage				infants	Irrational	RM
PMID: 29044002	2017	PAK		Public_hospital	Clinical_Audit	181	Pediatric			28.2				Dosage				children	Irrational	RM
10.1017/ice.2017.79	2017	ITA			Clinical_Audit	1039	Surgery			72.6				Overall					Excessive_use	RM
10.1017/ice.2017.79	2017	ITA			Clinical_Audit	317	Surgery			28.7				Selection					Excessive_use	RM
10.1017/ice.2017.79	2017	ITA			Clinical_Audit	317	Surgery			23.3				Route					Excessive_use	RM
10.1017/ice.2017.79	2017	ITA			Clinical_Audit	317	Surgery			51.4				Other				timing	Excessive_use	RM
10.1017/ice.2017.79	2017	ITA			Clinical_Audit	317	Surgery			85.5				Duration					Excessive_use	RM
10.1017/ice.2017.79	2017	ITA			Clinical_Audit	317	Surgery			8.5				Dosage					Excessive_use	RM
10.1590/1983-1447.2017.01.65111	2017	BRA			Patient_Interview	116				11.1				Non-prescribed					Self-medication	RM
10.1093/cid/cix088	2017	THA			Clinical_Audit	80				90.4				Duration				uncomplicated cystitis	Inappropriate	RM
10.1093/cid/cix088	2017	THA			Clinical_Audit	80				21.9				Dosage				uncomplicated cystitis	Inappropriate	RM
10.1186/s12882-017-0575-9	2017	AUS		Community	Clinical_Audit	43				34.9				Overall					Inappropriate	RM
10.1186/s12882-017-0575-9	2017	AUS		Hospital	Clinical_Audit	181				22.1				Overall					Inappropriate	RM
10.4103/jrpp.JRPP_17_12	2017	BIH	Republic of Srpska	Pharmacy	Direct_Observation	383				18.5				Non-prescribed					Irrational; self-medication	RM
10.1093/jac/dkw519	2017	CHN		Pharmacy	Direct_Observation	256	Gastrointestinal			55.9	49.5-62.0			Non-prescribed					Without_prescription	RM
10.1093/jac/dkw519	2017	CHN		Pharmacy	Direct_Observation	256	Respiratory			77.7	72.1-82.7			Non-prescribed					Without_prescription	RM
10.1016/j.eimc.2015.10.005	2017	ESP	Madrid	Hospital	Clinical_Audit	375	Emergency			11.2				Overall					Inappropriate	RM
10.1093/trstmh/trx027	2017	GMB			Employee_Interview	216				32				Overall				25-50%	Inappropriate	RM
10.1093/inthealth/ihx003	2017	JOR			Direct_Observation	3883	Pediatric			69.2				Indication					Inappropriate	RM
10.1017/ice.2016.276	2017	USA			Clinical_Audit	85	Medicine			12.8				Selection					Inappropriate	RM
10.1017/ice.2016.276	2017	USA			Clinical_Audit	85	Medicine			14.1				Dosage					Inappropriate	RM
10.1017/ice.2016.276	2017	USA			Clinical_Audit	85	Medicine			40.5				Duration					Inappropriate	RM
10.1017/ice.2016.276	2017	USA			Clinical_Audit	65	Surgery			15.8				Indication					Inappropriate	RM
10.1017/ice.2016.276	2017	USA			Clinical_Audit	65	Surgery			23.7				Dosage					Inappropriate	RM
10.1017/ice.2016.276	2017	USA			Clinical_Audit	65	Surgery			78.1				Duration					Inappropriate	RM
10.3346/jkms.2017.32.2.278	2017	KOR			Patient_Interview	536	Respiratory			37.1				Non-compliance					Non-adherence	RM
10.1016/j.ijid.2016.12.004	2017	QAT			Clinical_Audit	75733	Respiratory			45				Indication					Inappropriate	RM
10.1016/j.ijid.2016.12.004	2017	QAT			Clinical_Audit	32811	Respiratory	CEP		44				Indication					Inappropriate	RM
10.1016/j.ijid.2016.12.004	2017	QAT			Clinical_Audit	20912	Respiratory	PEN		44				Indication					Inappropriate	RM
10.1016/j.ijid.2016.12.004	2017	QAT			Clinical_Audit	14681	Respiratory	MAC		52				Indication					Inappropriate	RM
10.1016/j.ijid.2016.12.004	2017	QAT			Clinical_Audit	6498	Respiratory	QUI		40				Indication					Inappropriate	RM
10.1016/j.ijid.2016.12.004	2017	QAT			Clinical_Audit	75733	Respiratory			45				Route					Inappropriate	RM
10.18549/PharmPract.2017.01.827	2017	SRB			Patient_Interview	811				25				Non-prescribed					Without_prescription	RM
10.4103/1817-1737.197779	2017	SAU			Clinical_Audit	684	Pediatric			6				Overall					Inappropriate	RM
10.1155/2017/8680714	2017	ETH			Patient_Interview	404				39.7				Non-prescribed					Inappropriate	RM
10.1080/08998280.2017.11929518	2017	USA	Texas		Clinical_Audit	326	Gynaecology			54				Indication					Inappropriate	RM
﻿10.4103/jehp.jehp_143_17	2018	IND	Chennai	Outpatient	Patient_Interview	610	Dentistry	NA	NA	52.1		1.087682672	47.9	Duration	0	NA	NA		Self-medication	KT
﻿10.4103/jehp.jehp_143_17	2018	IND	Chennai	Outpatient	Patient_Interview	610	Dentistry	NA	NA	71.2		2.472222222	28.8	Non-prescribed	0	NA	NA		Self-medication	KT
﻿10.1080/16549716.2018.1496973	2018	CHN	Guizhou	NA	Patient_Interview	2073	NA	NA	NA	33		0.492537313	67	Non-prescribed	0	NA	NA		Misuse; self-prescription	KT
﻿10.1080/16549716.2018.1496973	2018	CHN	Zhejiang	NA	Patient_Interview	1922	NA	NA	NA	16.1		0.191895113	83.9	Non-prescribed	0	NA	NA		Misuse; self-prescription	KT
﻿10.1080/16549716.2018.1496973	2018	CHN	Guizhou	NA	Patient_Interview	2073	NA	NA	NA	73.9		2.831417625	26.1	Non-prescribed	0	NA	NA		Misuse; self-prescription	KT
﻿10.1080/16549716.2018.1496973	2018	CHN	Zhejiang	NA	Patient_Interview	1922	NA	NA	NA	64.7		1.83286119	35.3	Non-prescribed	0	NA	NA		Misuse; self-prescription	KT
﻿10.1080/16549716.2018.1496973	2018	CHN	Guizhou	NA	Patient_Interview	2073	NA	NA	NA	55.6		1.252252252	44.4	Other	0	NA	NA	Uses leftover antibiotics	Misuse; self-prescription	KT
﻿10.1080/16549716.2018.1496973	2018	CHN	Zhejiang	NA	Patient_Interview	1922	NA	NA	NA	64.2		1.793296089	35.8	Other	0	NA	NA	Uses leftover antibiotics	Misuse; self-prescription	KT
﻿10.1016/j.pan.2018.05.485	2018	GBR	NA	Hospital	Clinical_Audit	393	NA	NA	NA	18.3		0.223990208	81.7	Indication	0	NA	NA		Inappropriate	KT
﻿10.1016/j.idh.2017.11.001	2018	JOR	Northern Jordan	NA	Patient_Interview	437	NA	NA	NA	38		0.612903226	62	Non-prescribed	0	NA	NA		Irrational; inappropriate; misuse	KT
﻿10.3855/jidc.10723	2018	MYS	Perak	NA	Patient_Interview	2632	NA	NA	NA	48		0.923076923	52	Duration	0	NA	NA		Inappropriate	KT
﻿10.3855/jidc.10723	2018	MYS	Perak	NA	Patient_Interview	2632	NA	NA	NA	12.1		0.137656428	87.9	Non-prescribed	0	NA	NA		Inappropriate	KT
﻿10.3855/jidc.10723	2018	MYS	Perak	NA	Patient_Interview	2632	NA	NA	NA	27.9		0.386962552	72.1	Non-prescribed	0	NA	NA		Inappropriate	KT
﻿10.3855/jidc.10723	2018	MYS	Perak	NA	Patient_Interview	2632	NA	NA	NA	19.9		0.248439451	80.1	Dosage	0	NA	NA		Inappropriate	KT
﻿10.3855/jidc.10723	2018	MYS	Perak	NA	Patient_Interview	2632	NA	NA	NA	14.9		0.175088132	85.1	Duration	0	NA	NA		Inappropriate	KT
﻿10.3855/jidc.10723	2018	MYS	Perak	NA	Patient_Interview	2632	NA	NA	NA	18		0.219512195	82	Other	0	NA	NA	Uses leftover antibiotics	Inappropriate	KT
﻿10.1186/s13756-018-0364-7	2018	USA	Southern Wisconsin	NA	Clinical_Audit	175	Other	NA	NA	26.9		0.367989056	73.1	Indication	0	NA	NA		Inappropriate	KT
﻿10.1097/INF.0000000000001981	2018	ISR	NA	Hospital	Employee_Interview	108	Pediatric	NA	NA	32		0.470588235	68	Indication	0	NA	NA		Overuse	KT
﻿10.1097/INF.0000000000001981	2018	NLD	NA	Hospital	Employee_Interview	80	Pediatric	NA	NA	27		0.369863014	73	Indication	0	NA	NA		Overuse	KT
﻿10.1186/s12245-018-0209-4	2018	SAU	Riyadh	Hospital	Employee_Interview	243	Pediatric	NA	NA	72.7		2.663003663	27.3	Indication	0	NA	NA		Inappropriate	KT
﻿10.1186/s13756-018-0364-7	2018	USA	Southern Wisconsin	NA	Clinical_Audit	195	Respiratory	NA	NA	50.7		1.028397566	49.3	Indication	0	NA	NA		Inappropriate	KT
﻿10.1001/jamanetworkopen.2018.0243	2018	USA	NA	Hospital	Clinical_Audit	6136	Respiratory	NA	NA	53.8		1.164502165	46.2	Overall	0	NA	NA			KT
﻿10.1186/s13756-018-0364-7	2018	USA	Southern Wisconsin	NA	Clinical_Audit	365	Urology	NA	NA	58.4		1.403846154	41.6	Indication	0	NA	NA		Inappropriate	KT
﻿10.1097/OLQ.0000000000000819	2018	CHN	NA	Hospital	Employee_Interview	1890	Urology/OBGYN	NA	NA	62.2		1.645502646	37.8	Overall	0	NA	NA			KT
10.1186/s40360-018-0237-y	2018	ECU		Ambulance	Clinical_Audit	523				90.3				Overall					Inappropriate	RM
10.7196/SAMJ.2017.v108i4.12564	2018	ZAF			Clinical_Audit	148	Pediatric			41.9				Non-compliance					Inappropriate; irrationanl	RM
10.7196/SAMJ.2017.v108i4.12564	2018	ZAF			Clinical_Audit	506	Adult			46				Non-compliance					Inappropriate; irrationanl	RM
10.7196/SAMJ.2017.v108i4.12564	2018	ZAF			Clinical_Audit	212		PEN	AMX	25				Non-compliance					Inappropriate; irrationanl	RM
10.7196/SAMJ.2017.v108i4.12564	2018	ZAF			Clinical_Audit	58		MAC	AZM	55.2				Non-compliance					Inappropriate; irrationanl	RM
10.7196/SAMJ.2017.v108i4.12564	2018	ZAF			Clinical_Audit	54		CEP	CRO	53.7				Non-compliance					Inappropriate; irrationanl	RM
10.7196/SAMJ.2017.v108i4.12564	2018	ZAF			Clinical_Audit	46		QUI	CIP	17.4				Non-compliance					Inappropriate; irrationanl	RM
10.7196/SAMJ.2017.v108i4.12564	2018	ZAF			Clinical_Audit	72		PEN	FLU	52.8				Non-compliance					Inappropriate; irrationanl	RM
10.7196/SAMJ.2017.v108i4.12564	2018	ZAF			Clinical_Audit	60		MAC	MTD	58.3				Non-compliance					Inappropriate; irrationanl	RM
10.2147/IDR.S170349	2018	ITA			Clinical_Audit	1979	Respiratory			66.5				Indication					Overuse; misuse	RM
10.1016/j.tmaid.2018.02.004	2018	JOR			Patient_Interview	250				60				Non-prescribed					Irrational	RM
10.1089/sur.2017.247	2018	USA	Kansas	Hospital	Clinical_Audit	690				57.1				Indication				received when not indicated	Inappropriate	RM
10.1186/s12941-018-0292-7	2018	TUN			Clinical_Audit	79				48				Overall					Inappropriate	RM
10.5152/TurkPediatriArs.2018.5644	2018	TUR	Kayseri	Hospital	Clinical_Audit	80	Pediatric			33.8				Overall					Inappropriate	RM
10.5152/TurkPediatriArs.2018.5644	2018	TUR	Kayseri	Hospital	Clinical_Audit	27				11.1				Dosage					Inappropriate	RM
10.1155/2018/8492740	2018	ETH			Patient_Interview	170				65.3				Non-prescribed					Without_prescription	RM
10.1155/2018/8492740	2018	ETH			Patient_Interview	304				66.4				Non-compliance						RM
10.1093/eurpub/ckx240	2018	MKD			Patient_Interview	319	Pediatric			11				Non-prescribed				2014	Without_prescription	RM
10.1093/eurpub/ckx240	2018	MKD			Patient_Interview	203	Adult			21				Non-prescribed				2014	Without_prescription	RM
10.1093/eurpub/ckx240	2018	MKD			Patient_Interview	334	Pediatric			5				Non-prescribed				2015	Without_prescription	RM
10.1093/eurpub/ckx240	2018	MKD			Patient_Interview	211	Adult			21				Non-prescribed				2015	Without_prescription	RM
10.1093/eurpub/ckx240	2018	MKD			Patient_Interview	279	Pediatric			9				Non-prescribed				2016	Without_prescription	RM
10.1093/eurpub/ckx240	2018	MKD			Patient_Interview	201	Adult			23				Non-prescribed				2016	Without_prescription	RM
10.1093/eurpub/ckx240	2018	CMR			Patient_Interview	267	Pediatric			74.1				Non-prescribed					Self-medication	RM
10.2146/ajhp160557	2018	USA	Colorado		Clinical_Audit	1304				21.1				Overall					Inappropriate	RM
10.1016/j.jhin.2017.12.009	2018	ISR			Employee_Interview	106				25				Overall					Inappropriate	RM
10.1016/j.jhin.2017.12.009	2018	ISR			Clinical_Audit	106				80				Overall					Inappropriate	RM
10.1016/j.jhin.2017.12.009	2018	ISR			Direct_Observation	106				39				Overall				lenient defintion	Inappropriate	RM
10.1136/ejhpharm-2016-001146	2018	OMN	Seeb		Clinical_Audit	213				46				Non-compliance					Non-compliance	RM
10.18295/squmj.2018.18.03.017	2018	IDN			Clinical_Audit	60	ICU			33.3				Selection					Inappropriate	RM
10.18295/squmj.2018.18.03.017	2018	IDN			Clinical_Audit	60	ICU			51.7				Dosage					Inappropriate	RM
10.1007/s10096-018-3339-y	2018	FRA	Grenoble	Hospital	Clinical_Audit	327				13.5				Indication					Unjustified; irrelevant	RM
10.1007/s10096-018-3339-y	2018	FRA	Grenoble	Hospital	Clinical_Audit	327				12.8				Selection					Unjustified; irrelevant	RM
10.1007/s10096-018-3339-y	2018	FRA	Grenoble	Hospital	Clinical_Audit	327				11.3				Dosage					Unjustified; irrelevant	RM
PMID: 30022898	2018	NGA			Patient_Interview	400				86.5				Non-prescribed					Non-prescribed	RM
10.1371/journal.pone.0201579	2018	BRA	Coari, Amazonas State		Patient_Interview	74				66.2				Non-prescribed					Inappropriate	RM
10.1371/journal.pone.0201579	2018	BRA	Coari, Amazonas State		Patient_Interview	21		PEN	AMX	81				Non-prescribed					Inappropriate	RM
10.1371/journal.pone.0201579	2018	BRA	Coari, Amazonas State		Patient_Interview	11		PEN	AMP	72.7				Non-prescribed					Inappropriate	RM
10.1371/journal.pone.0201579	2018	BRA	Coari, Amazonas State		Patient_Interview	10		TET	TET	100				Non-prescribed					Inappropriate	RM
10.1371/journal.pone.0201579	2018	BRA	Coari, Amazonas State		Patient_Interview	8		SUL	SUD	87.5				Non-prescribed					Inappropriate	RM
10.1371/journal.pone.0201579	2018	BRA	Coari, Amazonas State		Patient_Interview	4		QUI	CIP	0				Non-prescribed					Inappropriate	RM
10.1371/journal.pone.0201579	2018	BRA	Coari, Amazonas State		Patient_Interview	4		QUI	NOR	25				Non-prescribed					Inappropriate	RM
10.1371/journal.pone.0201579	2018	BRA	Coari, Amazonas State		Patient_Interview	3		PEN	PEN	33.3				Non-prescribed					Inappropriate	RM
10.1371/journal.pone.0201579	2018	BRA	Coari, Amazonas State		Patient_Interview	2		SUL	SPX	100				Non-prescribed					Inappropriate	RM
10.1371/journal.pone.0201579	2018	BRA	Coari, Amazonas State		Patient_Interview	1		MAC	AZM	100				Non-prescribed					Inappropriate	RM
10.1371/journal.pone.0201579	2018	BRA	Coari, Amazonas State		Patient_Interview	1		OTH	MTD	0				Non-prescribed					Inappropriate	RM
10.1016/j.bja.2017.12.014	2018	FRA	Lyon		Clinical_Audit	40				20				Overall						RM
10.11604/pamj.2018.31.165.15991	2018	TZA	Moshi	Pharmacy	Patient_Interview	152				88.8				Overall					Irrational	RM
10.11604/pamj.2018.31.165.15991	2018	TZA	Moshi	Pharmacy	Patient_Interview	152				76.3				Non-prescribed					Irrational	RM
10.11604/pamj.2018.31.165.15991	2018	TZA	Moshi	Pharmacy	Patient_Interview	152				23				Dosage					Irrational	RM
10.3390/ijerph15040687	2018	CHN			Patient_Interview	1711				29.6				Non-prescribed					Self-medication	RM
10.3390/pharmacy6040116	2018	PAK		Pharmacy	Employee_Interview	181				68				Non-prescribed					Irrational	RM
10.3390/ijerph15061165	2018	CHN			Patient_Interview	529				54				Non-prescribed					Inappropriate; self-medication	RM
10.1016/j.ajic.2018.04.213	2018	USA	Los Angeles		Clinical_Audit	229				40.6				Overall		Pre		C. diff	Inappropriate	RM
10.1016/j.ajic.2018.04.213	2018	USA	Los Angeles		Clinical_Audit	102				43.1				Overall		Post		C. diff	Inappropriate	RM
10.1093/jac/dkx500	2018	GBR			Clinical_Audit	822841				8.8				Overall					Inappropriate	RM
10.1007/s11096-018-0624-x	2018	SRB			Patient_Interview	14623				2.5	2.3-2.8			Non-prescribed					Self-medication	RM
10.1371/journal.pone.0207465	2018	TZA	Moshi		Direct_Observation	82				92.3	77.8-97.6			Non-prescribed					Inappropriate	RM
10.3390/diseases6020049	2018	CMR	Douala		Patient_Interview	308	Respiratory			41.9	36.5-47.5			Non-prescribed					Self-medication	RM
10.1128/AAC.00337-18	2018	USA	Pittsburgh	Primary_care	Clinical_Audit	300				49.7				Indication					Inappropriate	RM
10.1128/AAC.00337-18	2018	USA	Pittsburgh	Primary_care	Clinical_Audit	300				14				Duration					Inappropriate	RM
10.1128/AAC.00337-18	2018	USA	Pittsburgh	Primary_care	Clinical_Audit	43		PEN	AMC	69.8				Overall					Inappropriate	RM
10.1128/AAC.00337-18	2018	USA	Pittsburgh	Primary_care	Clinical_Audit	31		PEN	AMX	61.3				Overall					Inappropriate	RM
10.1128/AAC.00337-18	2018	USA	Pittsburgh	Primary_care	Clinical_Audit	74		MAC	AZM	78.4				Overall					Inappropriate	RM
10.1128/AAC.00337-18	2018	USA	Pittsburgh	Primary_care	Clinical_Audit	25		QUI	CIP	84				Overall					Inappropriate	RM
10.1128/AAC.00337-18	2018	USA	Pittsburgh	Primary_care	Clinical_Audit	33		TET	DOX	42.4				Overall					Inappropriate	RM
10.1128/AAC.00337-18	2018	USA	Pittsburgh	Primary_care	Clinical_Audit	7		OTH	NIT	0				Overall					Inappropriate	RM
10.1186/s40360-018-0231-4	2018	IRN	Kermanshah		Patient_Interview	250				89.6				Non-prescribed					Self-medication	RM
10.1371/journal.pone.0206623	2018	TZA	north-eastern Tanzania		Patient_Interview	300				58				Non-prescribed					Self-medication	RM
10.1371/journal.pone.0207017	2018	JPN			Patient_Interview	1559				23.6				Non-compliance				adjusted dosage themselves	Inappropriate	RM
10.1371/journal.pone.0207017	2018	JPN			Patient_Interview	1559				3.4				Non-prescribed					Inappropriate	RM
PMID: 30383076	2018	ARG			Patient_Interview	481				34	31-38			Non-prescribed					Self-medication	RM
10.4103/jfcm.JFCM_124_17	2018	SAU	Riyadh		Patient_Interview	519				40.8				Non-prescribed					Self-medication	RM
10.1016/j.jsps.2018.02.018	2018	SAU			Patient_Interview	1264				34				Non-prescribed					Self-medication	RM
10.1590/1516-3180.2018.0168060818	2018	BRA	Manaus		Patient_Interview	136				19				Non-prescribed					Self-medication	RM
10.1093/jac/dkx414	2018	KHM			Clinical_Audit	443	Pediatric			11				Overall				post-culture	Inappropriate	RM
10.1093/jac/dkx414	2018	KHM			Clinical_Audit	535	Pediatric			16				Overall				empirical	Inappropriate	RM
﻿10.1371/journal.pone.0214779	2019	CHN	Guizhou	Hospital	Clinical_Audit	9795	Gastrointestinal	NA	NA	89.9		8.900990099	10.1	Overall	0	NA	NA		Overuse; Misuse	KT
﻿10.1186/s13756-019-0649-5	2019	PAK	Lahore	Hospital	Clinical_Audit	140	Gastrointestinal	NA	NA	68.6		2.184713376	31.4	Overall	0	NA	NA		Inappropriate	KT
﻿10.1186/s13756-019-0649-5	2019	PAK	Lahore	Hospital	Clinical_Audit	397	Other	NA	NA	75.8		3.132231405	24.2	Overall	0	NA	NA		Inappropriate	KT
﻿10.1186/s13756-019-0649-5	2019	PAK	Lahore	Hospital	Clinical_Audit	323	Respiratory	NA	NA	62.8		1.688172043	37.2	Overall	0	NA	NA		Inappropriate	KT
﻿10.1186/s13756-019-0649-5	2019	PAK	Lahore	Hospital	Clinical_Audit	142	Surgical	NA	NA	67.6		2.086419753	32.4	Overall	0	NA	NA		Inappropriate	KT
﻿10.1186/s13756-019-0649-5	2019	PAK	Lahore	Hospital	Clinical_Audit	183	Urology	NA	NA	75.4		3.06504065	24.6	Overall	0	NA	NA		Inappropriate	KT
﻿10.1371/journal.pone.0212875	2019	CMR	Douala	Pharmacy	Patient_Interview	402	NA	NA	NA	47		0.886792453	53	Non-prescribed	0	NA	NA		Inappropriate; self-medication; misuse	KT
﻿10.1371/journal.pone.0217818	2019	IND	West Bengal	NA	Employee_Interview	384	NA	NA	NA	28.4		0.396648045	71.6	Overall	0	NA	NA		Misuse	KT
﻿10.1371/journal.pone.0216115	2019	JOR	Northwest Jordan	Pharmacy	Direct_Observation	428	NA	NA	NA	59.1		1.444987775	40.9	Duration	0	NA	NA		Misuse; self-medication; inappropriate	KT
﻿10.1371/journal.pone.0216115	2019	JOR	Northwest Jordan	Pharmacy	Direct_Observation	428	NA	NA	NA	53.1		1.132196162	46.9	Dosage	0	NA	NA		Misuse; self-medication; inappropriate	KT
﻿10.1371/journal.pone.0216115	2019	JOR	Northwest Jordan	Pharmacy	Direct_Observation	428	NA	NA	NA	70.6		2.401360544	29.4	Overall	0	NA	NA		Misuse; self-medication; inappropriate	KT
﻿10.1371/journal.pone.0216115	2019	JOR	Northwest Jordan	Pharmacy	Direct_Observation	475	NA	NA	NA	30.2		0.432664756	69.8	Non-prescribed	0	NA	NA		Misuse; self-medication; inappropriate	KT
﻿10.1371/journal.pone.0225499	2019	QAT	Doha	NA	Patient_Interview	588	NA	NA	NA	82		4.555555556	18	Non-prescribed	0	NA	NA		Inappropriate	KT
﻿10.1371/journal.pone.0225499	2019	QAT	Doha	NA	Patient_Interview	306	NA	NA	NA	45		0.818181818	55	Duration	0	NA	NA		Inappropriate	KT
﻿10.2144/fsoa-2019-0054	2019	SAU	Hail	NA	Patient_Interview	500	NA	NA	NA	26		0.351351351	74	Non-prescribed	0	NA	NA		Misuse	KT
﻿10.2144/fsoa-2019-0054	2019	SAU	Hail	NA	Patient_Interview	500	NA	NA	NA	34.6		0.529051988	65.4	Duration	0	NA	NA		Misuse	KT
﻿10.5863/1551-6776-24.1.39	2019	USA	Illinois	NA	Clinical_Audit	178	Pediatric	NA	NA	70.2		2.355704698	29.8	Indication	0	NA	NA		Inappropriate	KT
﻿10.5863/1551-6776-24.1.39	2019	USA	Illinois	NA	Clinical_Audit	53	Pediatric	NA	NA	15.1		0.177856302	84.9	Selection	0	NA	NA		Inappropriate	KT
﻿10.5863/1551-6776-24.1.39	2019	USA	Illinois	NA	Clinical_Audit	53	Pediatric	NA	NA	11.3		0.127395716	88.7	Dosage	0	NA	NA		Inappropriate	KT
10.1186/s13104-019-4849-0	2019	JPN	Utsunomiya		Clinical_Audit	87				58.8				Overall					Inappropriate; unnecessary	RM
10.1186/s13104-019-4849-0	2019	JPN	Utsunomiya		Clinical_Audit	87				37.3				Selection					Inappropriate; unnecessary	RM
10.1093/jac/dkz345	2019	GBR			Clinical_Audit	78929				67.3				Overall				otitis externa	Inappropriate	RM
10.1093/jac/dkz345	2019	GBR			Clinical_Audit	611101				38.7				Overall				URTI	Inappropriate	RM
10.1093/jac/dkz345	2019	GBR			Clinical_Audit	106505				3.4				Overall				otitis media	Inappropriate	RM
10.1093/jac/dkz345	2019	GBR			Clinical_Audit	148357				2.2				Overall				sinusitis	Inappropriate	RM
10.1093/jac/dkz345	2019	GBR			Clinical_Audit	397502				1.5				Overall				LRTI	Inappropriate	RM
10.1093/jac/dkz345	2019	GBR			Clinical_Audit	303582				2.3				Overall				UTI adult	Inappropriate	RM
10.1136/bmj.l6461	2019	USA	Portland		Clinical_Audit	130502788	Ambulatory			25	21-29			Overall					Inappropriate	RM
10.1186/s41182-019-0143-z	2019	LAO			Clinical_Audit	576	Respiratory pediatric			47.2	37.4-57.4			Dosage					Not_appropriate	RM
10.1186/s41182-019-0143-z	2019	LAO			Clinical_Audit	576	Respiratory pediatric			75.6	70.3-80.3			Dosage					Not_appropriate	RM
10.1186/s41182-019-0143-z	2019	LAO			Clinical_Audit	576	Respiratory pediatric			97.8	95.8-99			Duration					Not_appropriate	RM
10.1093/jac/dky447	2019	AUS			Clinical_Audit	1019				32.7				Overall					Inappropriate	RM
10.4414/smw.2019.20135	2019	CHE	Basel		Clinical_Audit	377				36.8				Overall					Inappropriate	RM
10.4414/smw.2019.20135	2019	CHE	Basel		Clinical_Audit	377				15.3				Indication					Inappropriate	RM
10.4414/smw.2019.20135	2019	CHE	Basel		Clinical_Audit	377				9.3				Selection					Inappropriate	RM
10.4414/smw.2019.20135	2019	CHE	Basel		Clinical_Audit	377				9.5				Dosage				frequency	Inappropriate	RM
10.4414/smw.2019.20135	2019	CHE	Basel		Clinical_Audit	377				4.5				Other					Inappropriate	RM
10.4414/smw.2019.20135	2019	CHE	Basel		Clinical_Audit	377				7.9				Duration					CAR	RM
10.1186/s13756-019-0609-0	2019	SAU	Riyadh		Clinical_Audit	315				46				Overall					Inappropriate	RM
10.1186/s13756-019-0609-0	2019	SAU	Riyadh		Clinical_Audit	315				43.7				Selection					Inappropriate	RM
10.1186/s13756-019-0609-0	2019	SAU	Riyadh		Clinical_Audit	315				1.9				Dosage					Inappropriate	RM
10.1186/s13756-019-0609-0	2019	SAU	Riyadh		Clinical_Audit	315				44.1				Duration					Inappropriate	RM
10.1186/s13756-019-0609-0	2019	SAU	Riyadh		Clinical_Audit	315				0.2				Route					Inappropriate	RM
10.1186/s13756-019-0609-0	2019	SAU	Riyadh		Clinical_Audit	315		CAR	MEM	83.3				Overall					Inappropriate	RM
10.1186/s13756-019-0609-0	2019	SAU	Riyadh		Clinical_Audit	315		GLY	VAN	38.2				Overall					Inappropriate	RM
10.1186/s13756-019-0609-0	2019	SAU	Riyadh		Clinical_Audit	315		CAR	IPM	12.9				Overall					Inappropriate	RM
10.1186/s13756-019-0609-0	2019	SAU	Riyadh		Clinical_Audit	315		POL	CST	21.7				Overall					Inappropriate	RM
10.1186/s13756-019-0609-0	2019	SAU	Riyadh		Clinical_Audit	315		OTH	LIZ	40.9				Overall					Inappropriate	RM
10.1186/s13756-019-0609-0	2019	SAU	Riyadh		Clinical_Audit	315		TET	TIG	47.1				Overall					Inappropriate	RM
10.1186/s13756-019-0609-0	2019	SAU	Riyadh		Clinical_Audit	315		CEP	CRO	26.7				Overall					Inappropriate	RM
10.1186/s13756-019-0609-0	2019	SAU	Riyadh		Clinical_Audit	315		QUI	CIP	33.3				Overall					Inappropriate	RM
10.1186/s13756-019-0609-0	2019	SAU	Riyadh		Clinical_Audit	315		CAR	IPM	75				Overall					Inappropriate	RM
10.1136/bmj.k5092	2019	USA			Clinical_Audit	15455834				23.2				Overall					Inappropriate	RM
10.1016/S1473-3099(19)30324-X	2019	CHN		Pharmacy	Direct_Observation	2411	Pediatric			48.5	46.5-50.5			Non-prescribed				diarrhoea	Non-prescribed	RM
10.1016/S1473-3099(19)30324-X	2019	CHN		Pharmacy	Direct_Observation	1411	Adult			70.1	68.2-71.9			Non-prescribed				urti	Non-prescribed	RM
10.11604/pamj.2019.33.307.18139	2019	RWA	Butare		Patient_Interview	570				12.1				Non-prescribed					Self-medication	RM
10.2147/DHPS.S226505	2019	ETH	Northern Ethiopia		Clinical_Audit	328		CEP	CAZ	9.8				Indication					Inappropriate	RM
10.2147/DHPS.S226505	2019	ETH	Northern Ethiopia		Clinical_Audit	328		CEP	CAZ	19.6				Dosage					Inappropriate	RM
10.1136/bmjopen-2018-024856	2019	CHN	Anhui		Patient_Interview	2082				17				Non-prescribed				ARTI	Self-medication	RM
10.1136/bmjopen-2018-024856	2019	CHN	Anhui		Patient_Interview	400				9				Non-prescribed				GTI	Self-medication	RM
10.1136/bmjopen-2018-024856	2019	CHN	Anhui		Patient_Interview	129				17				Non-prescribed				UTI	Self-medication	RM
10.1093/jac/dky390	2019	CHN			Direct_Observation	526				42	38-47			Indication					Inappropriate	RM
10.2147/RMHP.S222200	2019	IRN	Southern Iran		Clinical_Audit	493				27.8				Non-compliance					Inappropriate	RM
10.2147/RMHP.S222200	2019	IRN	Southern Iran		Clinical_Audit	493				31.5				Dosage					Inappropriate	RM
10.2147/RMHP.S222200	2019	IRN	Southern Iran		Clinical_Audit	493				29.4				Duration					Inappropriate	RM
10.2147/RMHP.S222200	2019	IRN	Southern Iran		Clinical_Audit	493				19.4				Indication					Inappropriate	RM
10.1371/journal.pone.0216115	2019	JOR	Amman, Irbid, Zarqa, Madaba	Pharmacy	Clinical_Audit	457				30.2				Non-prescribed					Non-prescribed; self-medication	RM
10.1371/journal.pone.0216115	2019	JOR	Amman, Irbid, Zarqa, Madaba	Pharmacy	Clinical_Audit	319				31.5				Dosage					Inappropriate	RM
10.1371/journal.pone.0216115	2019	JOR	Amman, Irbid, Zarqa, Madaba	Pharmacy	Clinical_Audit	319				24.6				Duration					Inappropriate	RM
10.1371/journal.pone.0216115	2019	JOR	Amman, Irbid, Zarqa, Madaba	Pharmacy	Clinical_Audit	319				12.2				Indication					Inappropriate	RM
10.1186/s13756-018-0449-3	2019	CHN	northwest China		Clinical_Audit	208		CAR		70.3				Overall				2010	Irrational	RM
10.1186/s13756-018-0449-3	2019	CHN	northwest China		Clinical_Audit	208		CAR		39.7				Indication				2010	Irrational	RM
10.1186/s13756-018-0449-3	2019	CHN	northwest China		Clinical_Audit	208		CAR		0				Dosage				2010	Irrational	RM
10.1186/s13756-018-0449-3	2019	CHN	northwest China		Clinical_Audit	208		CAR		44				Duration				2010	Irrational	RM
10.1186/s13756-018-0449-3	2019	CHN	northwest China		Clinical_Audit	440		CAR		44.5				Overall				2011-2013	Irrational	RM
10.1186/s13756-018-0449-3	2019	CHN	northwest China		Clinical_Audit	440		CAR		22				Indication				2011-2013	Irrational	RM
10.1186/s13756-018-0449-3	2019	CHN	northwest China		Clinical_Audit	440		CAR		0.5				Dosage				2011-2013	Irrational	RM
10.1186/s13756-018-0449-3	2019	CHN	northwest China		Clinical_Audit	440		CAR		26.1				Duration				2011-2013	Irrational	RM
10.1186/s13756-018-0449-3	2019	CHN	northwest China		Clinical_Audit	788		CAR		54.8				Overall				2014-2016	Irrational	RM
10.1186/s13756-018-0449-3	2019	CHN	northwest China		Clinical_Audit	788		CAR		37.1				Indication				2014-2016	Irrational	RM
10.1186/s13756-018-0449-3	2019	CHN	northwest China		Clinical_Audit	788		CAR		0.4				Dosage				2014-2016	Irrational	RM
10.1186/s13756-018-0449-3	2019	CHN	northwest China		Clinical_Audit	788		CAR		38.8				Duration				2014-2016	Irrational	RM
10.1186/s13756-018-0449-3	2019	CHN	northwest China		Clinical_Audit	338		CAR		48.5				Overall				2017	Irrational	RM
10.1186/s13756-018-0449-3	2019	CHN	northwest China		Clinical_Audit	338		CAR		22.5				Indication				2017	Irrational	RM
10.1186/s13756-018-0449-3	2019	CHN	northwest China		Clinical_Audit	338		CAR		0				Dosage				2017	Irrational	RM
10.1186/s13756-018-0449-3	2019	CHN	northwest China		Clinical_Audit	338		CAR		27.5				Duration				2017	Irrational	RM
10.1017/ice.2019.29	2019	IND			Clinical_Audit	401				73.3				Selection		Pre			Inappropriate	RM
10.1017/ice.2019.29	2019	IND			Clinical_Audit	381				56.2				Selection		Post			Inappropriate	RM
10.1017/ice.2019.29	2019	IND			Clinical_Audit	401				45.1				Indication		Pre			Inappropriate	RM
10.1017/ice.2019.29	2019	IND			Clinical_Audit	381				35.2				Indication		Post			Inappropriate	RM
10.1017/ice.2019.219	2019	USA	Philadelphia		Clinical_Audit	610	hemodialysis patients			57.5				Overall					Inappropriate	RM
10.1016/j.tmaid.2018.08.004	2019	SAU			Patient_Interview	1476	Hajj pilgrims			87.3				Non-prescribed					Non-prescribed	RM
10.3855/jidc.10574	2019	SAU	Hofuf		Patient_Interview	233				58.4				Non-prescribed					Self-medication	RM
10.1371/journal.pone.0221452	2019	MOZ	Maputo City		Patient_Interview	1091				20.9				Non-prescribed					Non-prescribed	RM
10.1016/j.jiac.2019.02.011	2019	AUS			Clinical_Audit	325				22				Non-compliance					Non-adherence	RM
10.1177/1179556519869338	2019	PER	Lima		Patient_Interview	224				23.5				Non-prescribed					Self-medication	RM
10.4103/jfmpc.jfmpc_510_19	2019	IND	North India	Hospital	Patient_Interview	1752	Pediatric			56.4				Non-prescribed					Non-prescribed	RM
10.4103/sjmms.sjmms_171_17	2019	SAU			Patient_Interview	544	Pediatric			68.6				Non-prescribed					Without_prescription	RM
10.3390/antibiotics8030142	2019	USA		Hospital	Clinical_Audit	271	Emergency			17.7				Overall					Inappropriate	RM
10.4103/ijcm.IJCM_33_19	2019	IND	Kerala		Patient_Interview	755				3.3				Non-prescribed					Self-medication	RM
10.2147/IDR.S224720	2019	UAE			Patient_Interview	315				31.7				Non-prescribed					Self-medication	RM
10.1186/s12889-019-7020-x	2019	ERI	Asmara		Patient_Interview	577				45.1	40.5-49.6			Non-prescribed					Self-medication	RM
10.2147/IDR.S187836	2019	PAK			Clinical_Audit	100	Intensive_care			86				Overall					Irrational	RM
10.1136/bmjoq-2018-000351	2019	USA	Louisiana		Clinical_Audit	30	Respiratory			51.9				Overall		Pre			Inappropriate	RM
10.1136/bmjoq-2018-000351	2019	USA	Louisiana		Clinical_Audit	30	Respiratory			31				Overall		Post		y1	Inappropriate	RM
10.1136/bmjoq-2018-000351	2019	USA	Louisiana		Clinical_Audit	30	Respiratory			16.3				Overall		Post		y2	Inappropriate	RM
10.2147/IDR.S203364	2019	MYS			Patient_Interview	649				39.3				Non-prescribed					Self-medication	RM
PMID: 32669995	2019	NGA			Patient_Interview	164				37.8				Non-prescribed					Self-medication	RM
10.1093/trstmh/try138	2019	TZA			Patient_Interview	718				11.8				Non-prescribed					Self-medication	RM
10.1016/j.ijantimicag.2018.10.009	2019	AUS		Hospital	Clinical_Audit	16297				23.9				Overall				rural	Inappropriate	RM
10.1016/j.ijantimicag.2018.10.009	2019	AUS		Hospital	Clinical_Audit	31579				22.2				Overall				urban	Inappropriate	RM
10.1016/j.clinthera.2019.05.009	2019	CHN			Clinical_Audit	3139322				11.4				Overall					Inappropriate	RM
﻿10.1016/j.jiac.2020.02.010	2020	JPN	Kanagawa prefecture	Hospital	Clinical_Audit	38	Cardiology	QUI	Sitafloxacin	2.6		0.02669405	97.4	Indication	0	NA	NA		Inappropriate	KT
﻿10.1016/j.jiac.2020.02.010	2020	JPN	Kanagawa prefecture	Hospital	Clinical_Audit	38	Cardiology	QUI	NOR	5.3		0.05596621	94.7	Indication	0	NA	NA		Inappropriate	KT
﻿10.1016/j.jiac.2020.02.010	2020	JPN	Kanagawa prefecture	Hospital	Clinical_Audit	38	Cardiology	QUI	LVX	13.2		0.15207373	86.8	Indication	0	NA	NA		Inappropriate	KT
﻿10.1016/j.jiac.2020.02.010	2020	JPN	Kanagawa prefecture	Hospital	Clinical_Audit	38	Cardiology	QUI	Garenoxacin	2.6		0.02669405	97.4	Indication	0	NA	NA		Inappropriate	KT
﻿10.1016/j.jiac.2020.02.010	2020	JPN	Kanagawa prefecture	Hospital	Clinical_Audit	38	Cardiology	MAC	CLR	5.3		0.05596621	94.7	Indication	0	NA	NA		Inappropriate	KT
﻿10.1016/j.jiac.2020.02.010	2020	JPN	Kanagawa prefecture	Hospital	Clinical_Audit	38	Cardiology	MAC	AZM	7.9		0.08577633	92.1	Indication	0	NA	NA		Inappropriate	KT
﻿10.1016/j.jiac.2020.02.010	2020	JPN	Kanagawa prefecture	Hospital	Clinical_Audit	38	Cardiology	CEP	CRO	5.3		0.05596621	94.7	Indication	0	NA	NA		Inappropriate	KT
﻿10.1016/j.jiac.2020.02.010	2020	JPN	Kanagawa prefecture	Hospital	Clinical_Audit	38	Cardiology	CEP	Cefcapene	2.6		0.02669405	97.4	Indication	0	NA	NA		Inappropriate	KT
﻿10.11604/pamj.2020.35.12.18324	2020	GHA	Tamale	Hospital	Clinical_Audit	46	ENT	NA	NA	19.6		0.243781095	80.4	Overall	0	NA	NA		Misuse	KT
﻿10.11604/pamj.2020.35.12.18324	2020	GHA	Tamale	Hospital	Clinical_Audit	617	NA	NA	NA	34.5		0.526717557	65.5	Overall	0	NA	NA		Inappropriate	KT
﻿10.11604/pamj.2020.35.12.18324	2020	GHA	Tamale	Hospital	Clinical_Audit	617	NA	OTH	MTD	11.7		0.132502831	88.3	Overall	0	NA	NA		Inappropriate	KT
﻿10.11604/pamj.2020.35.12.18324	2020	GHA	Tamale	Hospital	Clinical_Audit	617	NA	CEP	CRO	7.8		0.084598698	92.2	Overall	0	NA	NA		Inappropriate	KT
﻿10.11604/pamj.2020.35.12.18324	2020	GHA	Tamale	Hospital	Clinical_Audit	617	NA	QUI	CIP	6.8		0.072961373	93.2	Overall	0	NA	NA		Inappropriate	KT
﻿10.11604/pamj.2020.35.12.18324	2020	GHA	Tamale	Hospital	Clinical_Audit	617	NA	CEP	CXM	6.2		0.066098081	93.8	Overall	0	NA	NA		Inappropriate	KT
﻿10.11604/pamj.2020.35.12.18324	2020	GHA	Tamale	Hospital	Clinical_Audit	54	Neurology	NA	NA	20.4		0.256281407	79.6	Overall	0	NA	NA		Misuse	KT
﻿10.11604/pamj.2020.35.12.18324	2020	GHA	Tamale	Hospital	Clinical_Audit	104	Pediatric	NA	NA	49		0.960784314	51	Overall	0	NA	NA		Misuse	KT
﻿10.11604/pamj.2020.35.12.18324	2020	GHA	Tamale	Hospital	Clinical_Audit	111	Surgical	NA	NA	30.6		0.44092219	69.4	Overall	0	NA	NA		Misuse	KT
﻿10.11604/pamj.2020.35.12.18324	2020	GHA	Tamale	Hospital	Clinical_Audit	39	Urology	NA	NA	30.8		0.445086705	69.2	Overall	0	NA	NA		Misuse	KT
﻿10.1016/j.medmal.2019.11.008	2020	ITA	Alessandria	Hospital	Clinical_Audit	534	NA	PEN	PIT	10.7		0.119820829	89.3	Overall	0	Pre	ASP		Inappropriate	KT
﻿10.1016/j.medmal.2019.11.008	2020	ITA	Alessandria	Hospital	Clinical_Audit	534	NA	CAR	NA	9.9		0.109877913	90.1	Overall	0	Pre	ASP		Inappropriate	KT
﻿10.1016/j.medmal.2019.11.008	2020	ITA	Alessandria	Hospital	Clinical_Audit	534	NA	GLY	NA	4.7		0.049317943	95.3	Overall	0	Pre	ASP		Inappropriate	KT
﻿10.1016/j.medmal.2019.11.008	2020	ITA	Alessandria	Hospital	Clinical_Audit	534	NA	QUI	NA	4.9		0.051524711	95.1	Overall	0	Pre	ASP		Inappropriate	KT
﻿10.1016/j.medmal.2019.11.008	2020	ITA	Alessandria	Hospital	Clinical_Audit	534	NA	OTH	LIZ	0.7		0.007049345	99.3	Overall	0	Pre	ASP		Inappropriate	KT
﻿10.1016/j.medmal.2019.11.008	2020	ITA	Alessandria	Hospital	Clinical_Audit	534	NA	TET	TIG	0.4		0.004016064	99.6	Overall	0	Pre	ASP		Inappropriate	KT
﻿10.1016/j.medmal.2019.11.008	2020	ITA	Alessandria	Hospital	Clinical_Audit	534	NA	OTH	DAP	0.2		0.002004008	99.8	Overall	0	Pre	ASP		Inappropriate	KT
﻿10.1016/j.medmal.2019.11.008	2020	ITA	Alessandria	Hospital	Clinical_Audit	547	NA	PEN	PIT	9.3		0.102535832	90.7	Overall	0	Post	ASP		Inappropriate	KT
﻿10.1016/j.medmal.2019.11.008	2020	ITA	Alessandria	Hospital	Clinical_Audit	547	NA	CAR	NA	9.9		0.109877913	90.1	Overall	0	Post	ASP		Inappropriate	KT
﻿10.1016/j.medmal.2019.11.008	2020	ITA	Alessandria	Hospital	Clinical_Audit	547	NA	GLY	NA	2.7		0.027749229	97.3	Overall	0	Post	ASP		Inappropriate	KT
﻿10.1016/j.medmal.2019.11.008	2020	ITA	Alessandria	Hospital	Clinical_Audit	547	NA	QUI	NA	1.3		0.013171226	98.7	Overall	0	Post	ASP		Inappropriate	KT
﻿10.1016/j.medmal.2019.11.008	2020	ITA	Alessandria	Hospital	Clinical_Audit	547	NA	OTH	LIZ	1.6		0.016260163	98.4	Overall	0	Post	ASP		Inappropriate	KT
﻿10.1016/j.medmal.2019.11.008	2020	ITA	Alessandria	Hospital	Clinical_Audit	547	NA	TET	TIG	0		0	100	Overall	0	Post	ASP		Inappropriate	KT
﻿10.1016/j.medmal.2019.11.008	2020	ITA	Alessandria	Hospital	Clinical_Audit	547	NA	OTH	DAP	0		0	100	Overall	0	Post	ASP		Inappropriate	KT
﻿10.3390/pharmacy8040238	2020	TZA	NA	Pharmacy	Employee_Interview	197	NA	NA	NA	72.6		2.649635036	27.4	Non-prescribed	0	NA	NA		Inappropriate	KT
﻿10.3390/antibiotics9040163	2020	CHN	Shenyang	Pharmacy	Direct_Observation	73	Pediatric	NA	NA	79.5	(70, 89)	3.87804878	20.5	Non-prescribed	0	NA	NA		Inappropriate	KT
﻿10.3390/antibiotics9040163	2020	CHN	Shenyang	Pharmacy	Direct_Observation	74	Respiratory	NA	NA	97.3	(93.5, 100)	36.03703704	2.7	Non-prescribed	0	NA	NA		Inappropriate	KT
﻿10.1136/bmjopen-2020-039332	2020	CHN	NA	NA	Patient_Interview	2834	Respiratory	NA	NA	16.3		0.19474313	83.7	Non-prescribed	0	NA	NA		Misuse	KT
10.1093/jac/dkz448	2020	AUS			Patient_Interview	1131				17				Non-prescribed					Without_prescription; excessive	RM
10.1016/j.puhe.2020.03.003	2020	YEM			Employee_Interview	1000				73.3				Non-prescribed					Without_prescription	RM
10.1186/s13756-020-00814-6	2020	ITA	Rome		Clinical_Audit	789	Surgical			53.1				Overall					Inappropriate	RM
10.1186/s13756-020-00814-6	2020	ITA	Rome		Clinical_Audit	789	Surgical			24.7				Indication					Inappropriate	RM
10.1186/s13756-020-00814-6	2020	ITA	Rome		Clinical_Audit	789	Surgical			30.8				Dosage					Inappropriate	RM
10.1186/s13756-020-00814-6	2020	ITA	Rome		Clinical_Audit	789	Surgical			5.1				Other				timing	Inappropriate	RM
10.1186/s13756-020-00814-6	2020	ITA	Rome		Clinical_Audit	789	Surgical			24.6				Duration					Inappropriate	RM
10.1093/jac/dkz474	2020	AUS			Clinical_Audit	6219	Pediatric			19.6				Overall					Inappropriate	RM
10.1136/bmjgh-2020-003393	2020	IND			Direct_Observation	4798				49.9	40.8-54.5			Overall					Inappropriate	RM
10.1136/bmjgh-2020-003393	2020	KEN			Direct_Observation	166				50	42.2-57.8			Overall					Inappropriate	RM
10.1136/bmjgh-2020-003393	2020	CHN			Direct_Observation	899				28.8	17.8-50.8			Overall					Inappropriate	RM
10.1016/j.japh.2020.03.016	2020	USA	New York		Clinical_Audit	488	Emergency			36.9				Indication					Inappropriate	RM
10.1016/j.japh.2020.03.016	2020	USA	New York		Clinical_Audit	1078	Primary_care			56.6				Indication					Inappropriate	RM
10.1016/j.japh.2020.03.016	2020	USA	New York		Clinical_Audit	488	Emergency			13.9				Dosage					Inappropriate	RM
10.1016/j.japh.2020.03.016	2020	USA	New York		Clinical_Audit	1078	Primary_care			28.9				Dosage					Inappropriate	RM
10.1016/j.japh.2020.03.016	2020	USA	New York		Clinical_Audit	488	Emergency			13.9				Duration					Inappropriate	RM
10.1016/j.japh.2020.03.016	2020	USA	New York		Clinical_Audit	1078	Primary_care			28.9				Duration					Inappropriate	RM
10.1371/journal.pone.0243868	2020	UGA	Mbarara		Clinical_Audit	1218	Pediatric			68.4				Overall					Irrational	RM
10.1093/cid/ciaa036	2020	USA			Clinical_Audit	16891	Pediatric			21				Overall					Suboptimal; inappropriate	RM
10.5811/westjem.2020.1.45944	2020	USA	Pennsylvania		Clinical_Audit	60	Pediatric			12				Overall				cystitis	Inappropriate	RM
10.5811/westjem.2020.1.45944	2020	USA	Pennsylvania		Clinical_Audit	198	Adult			32				Overall				cystitis	Inappropriate	RM
10.5811/westjem.2020.1.45944	2020	USA	Pennsylvania		Clinical_Audit	47	Pediatric			19				Overall				pyelonephritis	Inappropriate	RM
10.5811/westjem.2020.1.45944	2020	USA	Pennsylvania		Clinical_Audit	116	Adult			54				Overall				pyelonephritis	Inappropriate	RM
10.2147/IDR.S280036	2020	ETH	Kemissie Town, Northeast Ethiopia		Patient_Interview	345				25.2				Non-prescribed					Without_prescription	RM
10.1080/13814788.2020.1853697	2020	DNK	Copenhagen		Clinical_Audit	1205				29				Overall				culture available	Inappropriate	RM
10.1080/13814788.2020.1853697	2020	DNK	Copenhagen		Clinical_Audit	325				35				Overall				culture not available	Inappropriate	RM
10.2147/RMHP.S264192	2020	NPL	Eastern Nepal		Employee_Interview	312				34.9				Non-prescribed					Without_prescription	RM
10.1007/s11096-020-01033-0	2020	SAU	Riyadh	Pharmacy	Direct_Observation	327				12.5				Non-prescribed					Non-prescribed	RM
10.1016/j.infpip.2020.100075	2020	COD			Clinical_Audit	265	Surgical			81.9				Overall					Irrational	RM
10.3389/fpubh.2020.00090	2020	GHA	Kintampo North & South Districts		Patient_Interview	761				86.6				Overall					Inappropriate	RM
10.1186/s13756-020-00842-2	2020	SAU	Riyadh		Clinical_Audit	274				48				Overall					Non-adherence; inappropriate	RM
10.1111/jcpt.13099	2020	USA			Clinical_Audit	395		OTH		13.2				Indication				uncomplicated cystitis	Inappropriate	RM
10.1111/jcpt.13099	2020	USA			Clinical_Audit	172		QUI		89.5				Indication					Inappropriate	RM
10.1111/jcpt.13198	2020	ESP	Catalonia		Clinical_Audit	159	Emergency	CAR		12.5				Selection					Inappropriate	RM
10.1111/jcpt.13210	2020	USA	Vancover		Clinical_Audit	81	Ambulatory			55.6				Duration		Pre			Inappropriate	RM
10.1111/jcpt.13210	2020	USA	Vancover		Clinical_Audit	81	Ambulatory			16				Duration		Post			Inappropriate	RM
10.1111/jcpt.13210	2020	USA	Vancover		Clinical_Audit	81	Ambulatory			6.2				Dosage		Pre			Inappropriate	RM
10.1111/jcpt.13210	2020	USA	Vancover		Clinical_Audit	81	Ambulatory			3.7				Dosage		Post			Inappropriate	RM
10.1111/jcpt.13210	2020	USA	Vancover		Clinical_Audit	81	Ambulatory			28.4				Selection		Pre			Inappropriate	RM
10.1111/jcpt.13210	2020	USA	Vancover		Clinical_Audit	81	Ambulatory			18.5				Selection		Post			Inappropriate	RM
10.1093/fampra/cmz068	2020	USA	Texas		Clinical_Audit	787	Outpatient			70.6				Duration		Pre		cystitis	Unnecessary	RM
10.1093/fampra/cmz068	2020	USA	Texas		Clinical_Audit	862	Outpatient			23.7				Duration		Post		cystitis	Unnecessary	RM
10.2147/IDR.S251151	2020	ETH	southeast Ethiopia		Clinical_Audit	801				30.1				Overall					Inappropriate	RM
10.2147/IDR.S251151	2020	ETH	southeast Ethiopia		Clinical_Audit	168		CEP	CRO	24.4				Overall					Inappropriate	RM
10.2147/IDR.S251151	2020	ETH	southeast Ethiopia		Clinical_Audit	105		OTH	MTD	26.7				Overall					Inappropriate	RM
10.2147/IDR.S251151	2020	ETH	southeast Ethiopia		Clinical_Audit	50		GLY	VAN	28				Overall					Inappropriate	RM
10.2147/IDR.S251151	2020	ETH	southeast Ethiopia		Clinical_Audit	35		PEN	CLO	40				Overall					Inappropriate	RM
10.2147/IDR.S251151	2020	ETH	southeast Ethiopia		Clinical_Audit	18		QUI	CIP	33.3				Overall					Inappropriate	RM
10.5152/TurkThoracJ.2020.19074	2020	TUR			Clinical_Audit	138	Pulmonary			36				Overall					Inappropriate	RM
10.1186/s12879-020-05005-7	2020	TUR			Clinical_Audit	200	Intensive_care			47				Indication					Inappropriate	RM
10.1186/s12879-020-05005-7	2020	TUR			Clinical_Audit	200	Intensive_care			28				Selection					Inappropriate	RM
10.1186/s12879-020-05005-7	2020	TUR			Clinical_Audit	200	Intensive_care			26.5				Dosage					Inappropriate	RM
10.1186/s12879-020-05005-7	2020	TUR			Clinical_Audit	200	Intensive_care			36				Duration					Inappropriate	RM
10.1007/s11096-020-01019-y	2020	NGA	northern Nigeria		Employee_Interview	98				39.7				Non-prescribed					Non-prescribed	RM
10.1093/emph/eoaa028	2020	ITA	southern Italy		Patient_Interview	568				25.5				Non-prescribed					Indiscriminate	RM
10.1093/emph/eoaa028	2020	ITA	southern Italy		Patient_Interview	568				30.5				Non-compliance					Indiscriminate	RM
10.1016/S1473-3099(19)30573-0	2020	ESP	Andalusia		Employee_Interview	4917				36.5				Overall				2014	Inappropriate	RM
10.1016/S1473-3099(19)30573-0	2020	ESP	Andalusia		Employee_Interview	5939				33.6				Overall				2015	Inappropriate	RM
10.1016/S1473-3099(19)30573-0	2020	ESP	Andalusia		Employee_Interview	6629				30.4				Overall				2016	Inappropriate	RM
10.1016/S1473-3099(19)30573-0	2020	ESP	Andalusia		Employee_Interview	6665				26.9				Overall				2017	Inappropriate	RM
10.1093/jacamr/dlaa058	2020	AUS			Clinical_Audit	1154				11				Overall					Inappropriate	RM
10.1002/phar.2456	2020	USA			Clinical_Audit	793415182	Ambulatory			55.9				Overall					Inappropriate	RM
10.1371/journal.pone.0243555	2020	CHN	Guangzhou		Direct_Observation	595				63.1				Non-prescribed					Non-prescribed	RM
10.3855/jidc.12058	2020	PAK			Clinical_Audit	1795	Pediatric			1.1				Other					Off-label; unlicensed	RM
10.3855/jidc.12058	2020	PAK			Clinical_Audit	1795				24				Dosage					Off-label; unlicensed	RM
10.2471/BLT.19.242370	2020	CHN			Direct_Observation	220				79.1				Non-prescribed				online	Without_prescription	RM
10.2471/BLT.19.242370	2020	CHN			Direct_Observation	675				86.8				Non-prescribed				community	Without_prescription	RM
10.1186/s13756-020-00811-9	2020	CHN			Patient_Interview	1275	Pediatric			32.2				Non-prescribed					Self-medication	RM
10.1007/s11096-020-01065-6	2020	LKA	Anuradhapura		Patient_Interview	211				2.6	1.0-4.2			Non-prescribed					Misuse; self-medication	RM
10.1186/s13019-020-01109-y	2020	SAU			Clinical_Audit	300	Cardiology	PEN	PIT	44.7				Overall					Inappropriate	RM
10.1016/j.mayocpiqo.2019.09.004	2020	USA			Clinical_Audit	782				28.4				Indication					Inappropriate	RM
10.1016/j.mayocpiqo.2019.09.004	2020	USA			Clinical_Audit	518				21.4				Overall					Inappropriate	RM
10.31729/jnma.4914	2020	NPL	Eastern Nepal		Patient_Interview	558				51.1				Non-prescribed					Self-medication	RM
10.1155/2020/1695683	2020	ETH	Dessie		Clinical_Audit	59	Surgical			48.6				Other				timing	Inappropriate	RM
10.1155/2020/1695683	2020	USA			Clinical_Audit	136				58.8				Indication		Pre			Unnecessary	RM
10.1155/2020/1695683	2020	USA			Clinical_Audit	180				37.8				Indication		During			Unnecessary	RM
10.1155/2020/1695683	2020	USA			Clinical_Audit	192				44.3				Indication		Post			Unnecessary	RM
10.1186/s13756-020-0689-x	2020	NLD			Clinical_Audit	164				25.6				Non-compliance				prophylaxis	Inappropriate	RM
10.1186/s13756-020-0689-x	2020	NLD			Clinical_Audit	520				43.1				Non-compliance				therapy	Inappropriate	RM
10.4046/trd.2019.0012	2020	KOR			Clinical_Audit	83				36.1				Selection					Inappropriate	RM
10.1186/s12875-020-01201-1	2020	CHE			Clinical_Audit	1122				15.3				Overall				UTI	Inappropriate	RM
10.1186/s12875-020-01201-1	2020	CHE			Clinical_Audit	1122		QUI		13.8				Selection				UTI	Inappropriate	RM
10.9778/cmajo.20190175	2020	CAN			Clinical_Audit	499570				15.4				Overall					Unnecessary	RM
﻿10.1007/s11096-021-01234-1	2021	JOR	Amman	Pharmacy	Employee_Interview	141	NA	NA	NA	78.1		3.566210046	21.9	Non-prescribed	0	NA	NA		Inappropriate; misuse	KT
﻿10.1007/s11096-021-01234-1	2021	JOR	Amman	Pharmacy	Employee_Interview	141	NA	NA	NA	36.8		0.582278481	63.2	Overall	0	NA	NA		Inappropriate; misuse	KT
﻿10.1186/s40545-020-00284-6	2021	COL	Rionegro	Hospital	Clinical_Audit	142	Respiratory	NA	NA	64.8	56.3-72.6	1.840909091	35.2	Indication	0	NA	NA		Inappropriate	KT
﻿10.1186/s40545-020-00284-6	2021	COL	Rionegro	Hospital	Clinical_Audit	142	Respiratory	Beta-Lactams	NA	45.1		0.821493625	54.9	Indication	0	NA	NA		Inappropriate	KT
﻿10.1186/s40545-020-00284-6	2021	COL	Rionegro	Hospital	Clinical_Audit	142	Respiratory	MAC	NA	10.6		0.118568233	89.4	Indication	0	NA	NA		Inappropriate	KT
﻿10.1111/ijcp.14081	2021	EGY	NA	Pharmacy	Employee_Interview	1052	Respiratory	MAC	AZM	2.8		0.028806584	97.2	Duration	0	NA	NA		Misuse	KT
﻿10.1111/ijcp.14081	2021	EGY	NA	Pharmacy	Employee_Interview	1052	Respiratory	CEP	CRO	13.6		0.157407407	86.4	Duration	0	NA	NA		Misuse	KT
﻿10.1111/ijcp.14081	2021	EGY	NA	Pharmacy	Employee_Interview	1052	Respiratory	QUI	LVX	2.6		0.026694045	97.4	Duration	0	NA	NA		Misuse	KT
﻿10.1111/ijcp.14081	2021	EGY	NA	Pharmacy	Employee_Interview	1052	Respiratory	PEN	AMC	2		0.020408163	98	Duration	0	NA	NA		Misuse	KT
﻿10.1111/ijcp.14081	2021	EGY	NA	Pharmacy	Employee_Interview	1052	Respiratory	OTH	LIZ	3.7		0.038421599	96.3	Duration	0	NA	NA		Misuse	KT
﻿10.1111/ijcp.14081	2021	EGY	NA	Pharmacy	Employee_Interview	90542	Respiratory	NA	NA	65		1.857142857	35	Duration	0	NA	NA		Misuse	KT
10.3855/jidc.13066	2021	IRQ	Baghdad		Patient_Interview	384				45.8				Non-prescribed					Self-medication	RM
10.1016/j.jgar.2020.11.025	2021	SGP			Clinical_Audit	51				39.2				Overall					Inappropriate	RM
10.2147/IDR.S301812	2021	PAJ	Lahore	Drugstore	Direct_Observation	773	Pediatric			59				Non-prescribed					Inappropriate	RM
10.2147/PPA.S295118	2021	ETH	Addis Ababa	Hospital	Clinical_Audit	217				36.4				Non-compliance					Inappropriate	RM
10.2147/IDR.S303075	2021	UGA			Patient_Interview	212				22.2				Non-prescribed					Self-medication	RM
10.1016/j.ajem.2020.11.075	2021	USA			Clinical_Audit	1427				31	29-33			Overall					Unnecessary; suboptimal	RM
10.1186/s12913-021-06856-9	2021	CHN	Beijing		Clinical_Audit	1914852				10.4				Overall				2015	Irrational	RM
10.1186/s12913-021-06856-9	2021	CHN	Beijing		Clinical_Audit	2048904				14.8				Overall				2016	Irrational	RM
10.1186/s12913-021-06856-9	2021	CHN	Beijing		Clinical_Audit	2861411				10.9				Overall				2017	Irrational	RM
10.1186/s12913-021-06856-9	2021	CHN	Beijing		Clinical_Audit	2474061				11.8				Overall				2018	Irrational	RM
10.7759/cureus.20369	2021	SAU	Jazan		Patient_Interview	373				25				Non-prescribed					Without_prescription	RM
10.1177/03000605211058366	2021	AUS			Clinical_Audit	126				80				Overall					Inappropriate	RM
10.1016/j.ajic.2020.06.177	2021	CAN			Clinical_Audit	164	Pediatric			50				Other		Pre		timing	Unnecessary	RM
10.1016/j.ajic.2020.06.177	2021	CAN			Clinical_Audit	167				7.2				Other		Post		timing	Unnecessary	RM
10.3390/healthcare9060693	2021	VNM	Can Tho City		Clinical_Audit	420				1.7				Selection					Inappropriate	RM
10.3390/healthcare9060693	2021	VNM	Can Tho City		Clinical_Audit	420				9.5				Dosage					Inappropriate	RM
10.3390/healthcare9060693	2021	VNM	Can Tho City		Clinical_Audit	420				11				Other				dosing frequency	Inappropriate	RM
10.3390/healthcare9060693	2021	VNM	Can Tho City		Clinical_Audit	420				10.2				Other				dosing time	Inappropriate	RM
10.1155/2021/6640892	2021	ETH	Tigray		Clinical_Audit	692	Pediatric			28.3				Overall					Inappropriate	RM
10.1016/S1473-3099(20)30596-X	2021	CHN			Clinical_Audit	18848864	Ambulatory			51.4				Overall					Inappropriate	RM
10.1007/s11096-021-01255-w	2021	MYS			Clinical_Audit	326	Emergency			53.1				Overall					Inappropriate	RM
10.1007/s11096-021-01255-w	2021	MYS			Clinical_Audit	326	Emergency			9.8				Dosage					Inappropriate	RM
10.1007/s11096-021-01255-w	2021	MYS			Clinical_Audit	326	Emergency			0.3				Duration					Inappropriate	RM
10.2147/JMDH.S321990	2021	SSD	Juba		Clinical_Audit	316				78.8				Overall					Inappropriate	RM
10.1093/jacamr/dlab048	2021	VNM	Ho Chi Min City		Clinical_Audit	129				43.4				Selection					Inappropriate	RM
10.1093/jacamr/dlab048	2021	VNM	Ho Chi Min City		Clinical_Audit	73				57.5				Dosage					Inappropriate	RM
10.1093/jacamr/dlab048	2021	VNM	Ho Chi Min City		Clinical_Audit	73				16.4				Route					Inappropriate	RM
10.1093/jacamr/dlab048	2021	VNM	Ho Chi Min City		Clinical_Audit	129				76.7				Overall					Inappropriate	RM
10.11604/pamj.2021.39.222.29569	2021	GHA			Clinical_Audit	129				2.4				Dosage					Irrational; inappropriate	RM
10.11604/pamj.2021.39.222.29569	2021	GHA			Clinical_Audit	129				2.4				Other				frequency	Irrational; inappropriate	RM
10.11604/pamj.2021.39.222.29569	2021	GHA			Clinical_Audit	129				8				Duration					Irrational; inappropriate	RM
10.11604/pamj.2021.39.222.29569	2021	GHA			Clinical_Audit	129				10.8				Selection					Irrational; inappropriate	RM
10.1111/eci.13355	2021	ISR			Clinical_Audit	61	Community			84				Indication				acute pharyngitis		RM
10.1111/eci.13355	2021	ISR			Clinical_Audit	30	Community			42				Duration						RM
10.3390/antibiotics10101171	2021	TUR			Patient_Interview	945				34.2				Non-prescribed					Self-medication	RM
10.1017/ash.2021.229	2021	JPN	Tokyo		Clinical_Audit	1439	Denistry			11.9				Overall				APP	Unnecessary	RM
10.1017/ash.2021.229	2021	JPN	Tokyo		Clinical_Audit	1439				2.2				Overall				APP	Inappropriate	RM
10.1017/ash.2021.229	2021	JPN	Tokyo		Clinical_Audit	1439				85.1				Overall				APP	Suboptimal	RM
10.1017/ash.2021.229	2021	JPN	Tokyo		Clinical_Audit	333				29.1				Overall				APT	Unnecessary	RM
10.1017/ash.2021.229	2021	JPN	Tokyo		Clinical_Audit	333				26.7				Overall				APT	Inappropriate	RM
10.1017/ash.2021.229	2021	JPN	Tokyo		Clinical_Audit	333				13.8				Overall				APT	Suboptimal	RM
10.3390/antibiotics10050482	2021	PAK	Punjab		Employee_Interview	573				51.1				Non-prescribed					Non-prescribed	RM
10.1371/journal.pone.0244247	2021	SWZ	Mbabane		Clinical_Audit	93				20.4				Indication				period 1		RM
10.1371/journal.pone.0244247	2021	SWZ	Mbabane		Clinical_Audit	97				10.3				Indication				period 2		RM
10.1371/journal.pone.0244247	2021	SWZ	Mbabane		Clinical_Audit	98				10.2				Indication				period 3		RM
10.1371/journal.pone.0244247	2021	SWZ	Mbabane		Clinical_Audit	86				10.5				Dosage				period 1		RM
10.1371/journal.pone.0244247	2021	SWZ	Mbabane		Clinical_Audit	95				7.3				Dosage				period 2		RM
10.1371/journal.pone.0244247	2021	SWZ	Mbabane		Clinical_Audit	97				3.1				Dosage				period 3		RM
10.1016/j.idh.2021.02.001	2021	AUS	central Australia		Clinical_Audit	167				25.7				Overall					Inappropriate	RM
10.1016/j.idh.2021.02.001	2021	AUS	central Australia		Clinical_Audit	167				44.4				Non-compliance					Inappropriate	RM
10.3390/antibiotics10121498	2021	SAU			Clinical_Audit	85				25.6				Dosage					Inappropriate	RM
10.3390/antibiotics10121498	2021	SAU			Clinical_Audit	85				24.7				Other				timing	Inappropriate	RM
10.3390/antibiotics10121498	2021	SAU			Clinical_Audit	85				23.5				Selection					Inappropriate	RM
10.3390/antibiotics10121498	2021	SAU			Clinical_Audit	85				17.6				Duration					Inappropriate	RM
10.1111/ijcp.13782	2021	TUR	Istanbul		Clinical_Audit	535				56.1				Overall					Inappropriate	RM
10.1111/ijcp.13782	2021	TUR	Istanbul		Clinical_Audit	535				26				Other					Unnecessary	RM
10.1111/ijcp.13782	2021	TUR	Istanbul		Clinical_Audit	535				55.7				Other				dose frequency	Inappropriate	RM
10.1111/ijcp.13782	2021	TUR	Istanbul		Clinical_Audit	535				25.9				Indication					Inappropriate	RM
10.1111/ijcp.13782	2021	TUR	Istanbul		Clinical_Audit	535				16.1				Route					Inappropriate	RM
10.1111/ijcp.13782	2021	TUR	Istanbul		Clinical_Audit	535				2.7				Dosage					Inappropriate	RM
10.3390/antibiotics10070779	2021	UGA			Clinical_Audit	885		CEP	CRO	32.1				Overall					Inappropriate	RM
10.1093/intqhc/mzab017	2021	JPN			Clinical_Audit	48439				9.8				Selection				inguinal hernia repairs	Inappropriate	RM
10.1093/intqhc/mzab017	2021	JPN			Clinical_Audit	48439				0.7				Duration				inguinal hernia repairs	Inappropriate	RM
10.1093/intqhc/mzab017	2021	JPN			Clinical_Audit	48439				25.3				Selection				appendectomies	Inappropriate	RM
10.1093/intqhc/mzab017	2021	JPN			Clinical_Audit	48439				1.2				Duration				appendectomies	Inappropriate	RM
10.1093/intqhc/mzab017	2021	JPN			Clinical_Audit	48439				48.5				Selection				laparoscopic cholecystectomy	Inappropriate	RM
10.1093/intqhc/mzab017	2021	JPN			Clinical_Audit	48439				0.5				Duration				laparoscopic cholecystectomy	Inappropriate	RM
10.3390/antibiotics10030314	2021	ITA	Campania		Clinical_Audit	14				21.4				Overall		ASP			Unnecessary	RM
10.3390/antibiotics10030314	2021	ITA	Campania		Clinical_Audit	129				38.7				Overall		nonASP			Unnecessary	RM
10.3390/antibiotics10030314	2021	ITA	Campania		Clinical_Audit	14				28.6				Selection		ASP			Inadequate	RM
10.3390/antibiotics10030314	2021	ITA	Campania		Clinical_Audit	129				35.6				Selection		nonASP			Inadequate	RM
10.3390/antibiotics10030314	2021	ITA	Campania		Clinical_Audit	14				21.4				Duration		ASP			Excessive_use	RM
10.3390/antibiotics10030314	2021	ITA	Campania		Clinical_Audit	129				31				Duration		nonASP			Excessive_use	RM
10.3390/antibiotics10030314	2021	ITA	Campania		Clinical_Audit	14				28.6				Dosage		ASP			Inadequate	RM
10.3390/antibiotics10030314	2021	ITA	Campania		Clinical_Audit	129				14.7				Dosage		nonASP			Inadequate	RM
10.3390/antibiotics10030314	2021	ITA	Campania		Clinical_Audit	14				0				Route		ASP			Inadequate	RM
10.3390/antibiotics10030314	2021	ITA	Campania		Clinical_Audit	129				1.5				Route		nonASP			Inadequate	RM
10.1093/ajhp/zxab110	2021	USA			Clinical_Audit	200				72.5				Overall		pre	audit-and-feedback process	uti/ssti	Unnecessary	RM
10.1093/ajhp/zxab110	2021	USA			Clinical_Audit	200				49.5				Overall		post	audit-and-feedback process	uti/ssti	Unnecessary	RM
10.1093/ajhp/zxab110	2021	USA			Clinical_Audit	200				47				Selection		pre	audit-and-feedback process	uti/ssti	Unnecessary	RM
10.1093/ajhp/zxab110	2021	USA			Clinical_Audit	200				30				Selection		post	audit-and-feedback process	uti/ssti	Unnecessary	RM
10.1093/ajhp/zxab110	2021	USA			Clinical_Audit	200				42.5				Duration		pre	audit-and-feedback process	uti/ssti	Unnecessary	RM
10.1093/ajhp/zxab110	2021	USA			Clinical_Audit	200				16.5				Duration		post	audit-and-feedback process	uti/ssti	Unnecessary	RM
10.1093/ajhp/zxab110	2021	USA			Clinical_Audit	200				6				Indication		pre	audit-and-feedback process	uti/ssti	Unnecessary	RM
10.1093/ajhp/zxab110	2021	USA			Clinical_Audit	200				2				Indication		post	audit-and-feedback process	uti/ssti	Unnecessary	RM
10.1016/j.jamda.2020.07.040	2021	USA			Clinical_Audit	75				77				Duration		intervention	educational quality improvement	cystitis	Inappropriate	RM
10.1016/j.jamda.2020.07.040	2021	USA			Clinical_Audit	92				89				Duration		usual care			Inappropriate	RM
10.1016/j.jamda.2020.07.040	2021	USA			Clinical_Audit	75				32				Dosage					Inappropriate	RM
10.1016/j.jamda.2020.07.040	2021	USA			Clinical_Audit	92				25				Dosage					Inappropriate	RM
10.1016/j.jamda.2020.07.040	2021	USA			Clinical_Audit	75				44				Selection					Inappropriate	RM
10.1016/j.jamda.2020.07.040	2021	USA			Clinical_Audit	92				45				Selection					Inappropriate	RM
10.1371/journal.pone.0251340	2021	ESP			Clinical_Audit	13932				34.2				Overall				covid-19 patients	Inappropriate	RM
10.1016/j.jcjq.2020.12.003	2021	USA			Clinical_Audit	322	Pediatric	CEP		72				Non-compliance					Inappropriate	RM
10.1016/j.jcjq.2020.12.003	2021	USA			Clinical_Audit	322	Pediatric	CEP		45				Non-compliance					Inappropriate	RM
10.1136/bmjopen-2020-046453	2021	EGY			Patient_Interview	508				39.9				Non-prescribed						RM
10.2147/PPA.S328890	2021	MYS			Patient_Interview	1971				48.8				Non-compliance					Inappropriate	RM
10.2147/PPA.S328890	2021	MYS			Patient_Interview	1971				12.5				Non-prescribed					Inappropriate	RM
10.1080/14787210.2021.1826307	2021	CHN		Pharmacy	Employee_Interview	394				40.6				Non-prescribed						RM
10.2147/IDR.S289964	2021	BGD			Patient_Interview	205				10.2				Non-prescribed						RM
10.3390/antibiotics10040459	2021	CHN	Taiwan		Clinical_Audit	95	Pediatric			51				Overall		MDR			Inappropriate	RM
10.3390/antibiotics10040459	2021	CHN	Taiwan		Clinical_Audit	180	Pediatric			4.7				Overall		non-MDR			Inappropriate	RM
10.1136/bmjopen-2021-051372	2021	CHN			Clinical_Audit	487	Pediatric			18.7				Non-prescribed					Non-prescribed	RM
10.1186/s13756-021-00998-5	2021	CHN	Yiwu City		Patient_Interview	2400				12.2				Non-prescribed					Non-prescribed	RM
10.1016/j.ajic.2020.08.023	2021	USA	Kansas		Clinical_Audit	61623	Pediatric			5.3				Indication						RM
10.21315/mjms2021.28.2.7	2021	MYS			Clinical_Audit	261				29.1				Overall				URTI	Inappropriate	RM
10.3390/antibiotics10111419	2021	ITA			Clinical_Audit	637	Respiratory			69.4				Overall				URTI	Overprescription	RM
10.1111/ijcp.14113	2021	JOR			Clinical_Audit	20133				71.2				Overall					Inappropriate	RM
10.1136/bmjgh-2021-004993	2021	IDN		Pharmacy	Direct_Observation	495				69				Non-prescribed					Inappropriate	RM
10.4314/ahs.v21i2.19	2021	TZA			Patient_Interview	375				57				Non-prescribed					Self-medication	RM
10.1371/journal.pone.0249475	2021	ECU			Clinical_Audit	49				77.6				Overall		pre			Inappropriate	RM
10.1371/journal.pone.0249475	2021	ECU			Clinical_Audit	21				33.4				Overall		post-2011			Inappropriate	RM
10.1371/journal.pone.0249475	2021	ECU			Clinical_Audit	56				50				Overall		post-2018			Inappropriate	RM
10.1017/ice.2021.21	2021	USA			Clinical_Audit	670450				46.7				Selection					Inappropriate	RM
10.1017/ice.2021.21	2021	USA			Clinical_Audit	667161				76.1				Duration					Inappropriate	RM
10.3389/fpubh.2021.706290	2021	GHA			Patient_Interview	264				56.2				Non-prescribed					Self-medication	RM
10.2147/DHPS.S331427	2021	MYS	Kuala Lumpur		Patient_Interview	480				15.1				Non-prescribed					Self-medication	RM
10.1002/emp2.12432	2021	IND			Patient_Interview	1421	Emergency			49				Non-prescribed					Self-prescription	RM
10.1111/ijcp.13665	2021	JOR			Patient_Interview	1928				40.4				Non-prescribed					Self-medication	RM
10.3390/jcm10143092	2021	DOM			Patient_Interview	2160	Denistry			39.7				Non-prescribed					Self-medication	RM
10.1093/cid/ciaa667	2021	USA			Clinical_Audit	3548	Emergency			30				Overall				2010-2011	Unnecessary	RM
10.1093/cid/ciaa667	2021	USA			Clinical_Audit	3356	Emergency			28				Overall				2014-2015	Unnecessary	RM
10.1016/j.jgar.2021.10.015	2021	ISR			Clinical_Audit	1003	Pediatric			33.4	30.5-36.4			Indication				RSV	Unnecessary; misuse	RM
10.1007/s11096-021-01233-2	2021	CHN			Clinical_Audit	261				5				Selection					Inappropriate	RM
10.1007/s11096-021-01233-2	2021	CHN			Clinical_Audit	261				0				Indication					Inappropriate	RM
